# Supplementary material for: Revealing prognostic and tumor microenvironment characteristics of cuproptosis in bladder cancer by genomic analysis
Source: Front Genet. 2022 Oct 3;13:997573. doi: 10.3389/fgene.2022.997573 (PMC9575963; doi:10.3389/fgene.2022.997573)
Supplement: Supplementary file 6 [file DataSheet3.XLSX]

## Sheet: CuGcluster
ID	CuGcluster
TCGA_TCGA-ZF-A9R7	A
TCGA_TCGA-GU-A767	A
TCGA_TCGA-E7-A85H	A
TCGA_TCGA-E7-A8O8	A
TCGA_TCGA-E5-A4U1	A
TCGA_TCGA-E7-A3Y1	A
TCGA_TCGA-FD-A5BV	A
TCGA_TCGA-UY-A78M	A
TCGA_TCGA-XF-A9SU	A
TCGA_TCGA-CF-A47S	A
TCGA_TCGA-UY-A78L	A
TCGA_TCGA-S5-A6DX	A
TCGA_TCGA-G2-A2EK	A
TCGA_TCGA-XF-AAN1	A
TCGA_TCGA-CF-A47Y	A
TCGA_TCGA-CF-A3MI	A
TCGA_TCGA-2F-A9KQ	A
TCGA_TCGA-BL-A13J	A
TCGA_TCGA-FJ-A3Z9	A
TCGA_TCGA-4Z-AA83	A
TCGA_TCGA-4Z-AA7N	A
TCGA_TCGA-UY-A8OC	A
TCGA_TCGA-KQ-A41S	A
TCGA_TCGA-CU-A3YL	A
TCGA_TCGA-CF-A8HY	A
TCGA_TCGA-4Z-AA7W	A
TCGA_TCGA-FD-A43U	A
TCGA_TCGA-ZF-AA53	A
TCGA_TCGA-CF-A47W	A
TCGA_TCGA-FD-A6TA	A
TCGA_TCGA-CF-A47X	A
TCGA_TCGA-ZF-AA51	A
TCGA_TCGA-FD-A62O	A
TCGA_TCGA-FJ-A3ZF	A
TCGA_TCGA-CU-A0YO	A
TCGA_TCGA-CF-A5UA	A
TCGA_TCGA-FD-A62N	A
TCGA_TCGA-DK-A3IL	A
TCGA_TCGA-XF-A9SH	A
TCGA_TCGA-DK-AA6S	A
TCGA_TCGA-BT-A42E	A
TCGA_TCGA-FD-A43X	A
TCGA_TCGA-BT-A20T	A
TCGA_TCGA-E7-A7DU	A
TCGA_TCGA-CF-A3MF	A
TCGA_TCGA-CF-A47T	A
TCGA_TCGA-XF-A9SJ	A
TCGA_TCGA-DK-AA6T	A
TCGA_TCGA-H4-A2HO	A
TCGA_TCGA-CU-A0YN	A
TCGA_TCGA-BT-A20P	A
TCGA_TCGA-XF-A9SP	A
TCGA_TCGA-DK-A3IK	A
TCGA_TCGA-CF-A7I0	A
TCGA_TCGA-GU-A764	A
TCGA_TCGA-GU-A42R	A
TCGA_TCGA-DK-A6B6	A
TCGA_TCGA-XF-A8HH	A
TCGA_TCGA-UY-A9PF	A
TCGA_TCGA-UY-A8OD	A
TCGA_TCGA-ZF-AA5H	A
TCGA_TCGA-YF-AA3L	A
TCGA_TCGA-E7-A7PW	A
TCGA_TCGA-CF-A3MH	A
TCGA_TCGA-CF-A9FL	A
TCGA_TCGA-G2-AA3D	A
TCGA_TCGA-MV-A51V	A
TCGA_TCGA-E5-A2PC	A
TCGA_TCGA-GD-A76B	A
TCGA_TCGA-GC-A6I1	A
TCGA_TCGA-DK-A1AD	A
TCGA_TCGA-XF-AAN8	A
TCGA_TCGA-DK-A6AW	A
TCGA_TCGA-FD-A43N	A
TCGA_TCGA-XF-AAMJ	A
TCGA_TCGA-GU-A763	A
TCGA_TCGA-G2-A2EC	A
TCGA_TCGA-FD-A5BS	A
TCGA_TCGA-UY-A78O	A
TCGA_TCGA-CF-A8HX	A
TCGA_TCGA-FJ-A3Z7	A
TCGA_TCGA-XF-A8HC	A
TCGA_TCGA-LC-A66R	A
TCGA_TCGA-G2-AA3B	A
TCGA_TCGA-XF-AAN0	A
TCGA_TCGA-CF-A47V	A
TCGA_TCGA-BT-A42F	A
TCGA_TCGA-KQ-A41N	A
TCGA_TCGA-ZF-A9RC	A
TCGA_TCGA-E7-A6MD	A
TCGA_TCGA-ZF-A9R9	A
TCGA_TCGA-DK-A1A7	A
TCGA_TCGA-GU-AATP	A
TCGA_TCGA-K4-A3WS	A
TCGA_TCGA-DK-AA74	A
TCGA_TCGA-GV-A3JZ	A
TCGA_TCGA-XF-A9SV	A
TCGA_TCGA-DK-A3X1	A
TCGA_TCGA-E7-A541	A
TCGA_TCGA-DK-AA75	A
TCGA_TCGA-ZF-AA5P	A
TCGA_TCGA-FD-A5C1	A
TCGA_TCGA-UY-A9PE	A
TCGA_TCGA-DK-A3IQ	A
TCGA_TCGA-E7-A4XJ	A
TCGA_TCGA-S5-AA26	A
TCGA_TCGA-KQ-A41R	A
TCGA_TCGA-ZF-AA52	A
TCGA_TCGA-BT-A3PK	A
TCGA_TCGA-UY-A78P	A
TCGA_TCGA-4Z-AA84	A
TCGA_TCGA-4Z-AA7Q	A
TCGA_TCGA-FD-A5BT	A
TCGA_TCGA-CF-A27C	A
TCGA_TCGA-XF-A8HF	A
TCGA_TCGA-E7-A97Q	A
TCGA_TCGA-ZF-A9R0	A
TCGA_TCGA-FD-A43S	A
TCGA_TCGA-XF-A8HG	A
TCGA_TCGA-K4-A83P	A
TCGA_TCGA-GD-A2C5	A
TCGA_TCGA-DK-A2I1	A
TCGA_TCGA-FD-A5BR	A
TCGA_TCGA-KQ-A41P	A
TCGA_TCGA-UY-A9PH	A
TCGA_TCGA-E7-A519	A
TCGA_TCGA-KQ-A41Q	A
TCGA_TCGA-GC-A6I3	A
TCGA_TCGA-G2-A3IE	A
TCGA_TCGA-CF-A9FF	A
TCGA_TCGA-GV-A3QK	A
TCGA_TCGA-KQ-A41O	A
TCGA_TCGA-CF-A5U8	A
TCGA_TCGA-GU-AATO	A
TCGA_TCGA-FD-A6TG	A
TCGA_TCGA-4Z-AA7O	A
TCGA_TCGA-DK-A6AV	A
TCGA_TCGA-GD-A6C6	A
TCGA_TCGA-GC-A3RD	A
GSE31684_GSM786513	A
GSE31684_GSM786514	A
GSE31684_GSM786515	A
GSE31684_GSM786516	A
GSE31684_GSM786517	A
GSE31684_GSM786520	A
GSE31684_GSM786522	A
GSE31684_GSM786531	A
GSE31684_GSM786534	A
GSE31684_GSM786535	A
GSE31684_GSM786536	A
GSE31684_GSM786544	A
GSE31684_GSM786545	A
GSE31684_GSM786548	A
GSE31684_GSM786549	A
GSE31684_GSM786550	A
GSE31684_GSM786552	A
GSE31684_GSM786558	A
GSE31684_GSM786572	A
GSE31684_GSM786573	A
GSE31684_GSM786577	A
GSE31684_GSM786581	A
GSE31684_GSM786583	A
TCGA_TCGA-FD-A3SO	B
TCGA_TCGA-E7-A97P	B
TCGA_TCGA-4Z-AA81	B
TCGA_TCGA-G2-AA3C	B
TCGA_TCGA-XF-A9SM	B
TCGA_TCGA-DK-A3IN	B
TCGA_TCGA-2F-A9KR	B
TCGA_TCGA-FD-A6TC	B
TCGA_TCGA-DK-A2I4	B
TCGA_TCGA-4Z-AA7R	B
TCGA_TCGA-HQ-A5NE	B
TCGA_TCGA-XF-AAMT	B
TCGA_TCGA-FD-A6TK	B
TCGA_TCGA-E7-A5KF	B
TCGA_TCGA-XF-A8HI	B
TCGA_TCGA-XF-A9T5	B
TCGA_TCGA-XF-A9SX	B
TCGA_TCGA-ZF-A9RE	B
TCGA_TCGA-E7-A7DV	B
TCGA_TCGA-DK-AA6P	B
TCGA_TCGA-G2-A2EL	B
TCGA_TCGA-XF-AAMZ	B
TCGA_TCGA-DK-AA6L	B
TCGA_TCGA-XF-A9T4	B
TCGA_TCGA-K4-A6MB	B
TCGA_TCGA-UY-A8OB	B
TCGA_TCGA-DK-A1A5	B
TCGA_TCGA-SY-A9G0	B
TCGA_TCGA-GV-A40G	B
TCGA_TCGA-FD-A5BX	B
TCGA_TCGA-ZF-AA54	B
TCGA_TCGA-GU-A766	B
TCGA_TCGA-LT-A8JT	B
TCGA_TCGA-DK-A1AC	B
TCGA_TCGA-C4-A0F1	B
TCGA_TCGA-G2-A2ES	B
TCGA_TCGA-XF-AAN4	B
TCGA_TCGA-HQ-A2OE	B
TCGA_TCGA-GV-A3JV	B
TCGA_TCGA-XF-A9T8	B
TCGA_TCGA-E7-A7XN	B
TCGA_TCGA-DK-A2HX	B
TCGA_TCGA-BL-A0C8	B
TCGA_TCGA-BT-A0S7	B
TCGA_TCGA-ZF-A9R3	B
TCGA_TCGA-4Z-AA89	B
TCGA_TCGA-GU-A42P	B
TCGA_TCGA-FD-A3NA	B
TCGA_TCGA-E7-A5KE	B
TCGA_TCGA-ZF-AA4V	B
TCGA_TCGA-BL-A13I	B
TCGA_TCGA-CU-A72E	B
TCGA_TCGA-GC-A3I6	B
TCGA_TCGA-BL-A3JM	B
TCGA_TCGA-K4-AAQO	B
TCGA_TCGA-FD-A3SM	B
TCGA_TCGA-BL-A5ZZ	B
TCGA_TCGA-BT-A20J	B
TCGA_TCGA-FT-A61P	B
TCGA_TCGA-DK-AA77	B
TCGA_TCGA-ZF-AA5N	B
TCGA_TCGA-DK-AA6U	B
TCGA_TCGA-BT-A20O	B
TCGA_TCGA-GD-A3OS	B
TCGA_TCGA-XF-A9SZ	B
TCGA_TCGA-4Z-AA82	B
TCGA_TCGA-DK-AA76	B
TCGA_TCGA-E7-A678	B
TCGA_TCGA-ZF-A9R1	B
TCGA_TCGA-FD-A5BU	B
TCGA_TCGA-C4-A0F7	B
TCGA_TCGA-C4-A0F0	B
TCGA_TCGA-FD-A3N5	B
TCGA_TCGA-ZF-A9R5	B
TCGA_TCGA-CU-A3KJ	B
TCGA_TCGA-ZF-AA4R	B
TCGA_TCGA-DK-A3WY	B
TCGA_TCGA-G2-A2EF	B
TCGA_TCGA-BT-A20V	B
TCGA_TCGA-K4-A3WV	B
TCGA_TCGA-GU-AATQ	B
TCGA_TCGA-YC-A8S6	B
TCGA_TCGA-DK-A3IS	B
TCGA_TCGA-BT-A20N	B
TCGA_TCGA-XF-AAMW	B
TCGA_TCGA-BT-A3PJ	B
TCGA_TCGA-GC-A3OO	B
TCGA_TCGA-E7-A6ME	B
TCGA_TCGA-XF-AAN5	B
TCGA_TCGA-FD-A3SN	B
TCGA_TCGA-ZF-A9R2	B
TCGA_TCGA-ZF-AA4T	B
TCGA_TCGA-E7-A4IJ	B
TCGA_TCGA-FD-A6TE	B
TCGA_TCGA-FD-A6TB	B
TCGA_TCGA-XF-AAN3	B
TCGA_TCGA-XF-AAMH	B
TCGA_TCGA-FD-A3B8	B
TCGA_TCGA-XF-A9SY	B
TCGA_TCGA-FD-A5BZ	B
TCGA_TCGA-XF-A8HD	B
TCGA_TCGA-GV-A3JX	B
TCGA_TCGA-H4-A2HQ	B
TCGA_TCGA-C4-A0F6	B
TCGA_TCGA-FD-A3B6	B
TCGA_TCGA-R3-A69X	B
TCGA_TCGA-5N-A9KM	B
TCGA_TCGA-FD-A6TD	B
TCGA_TCGA-4Z-AA7M	B
TCGA_TCGA-ZF-AA56	B
TCGA_TCGA-C4-A0EZ	B
TCGA_TCGA-XF-AAML	B
TCGA_TCGA-ZF-AA58	B
TCGA_TCGA-UY-A9PA	B
TCGA_TCGA-G2-AA3F	B
TCGA_TCGA-FJ-A871	B
TCGA_TCGA-ZF-A9RN	B
TCGA_TCGA-GC-A3RB	B
TCGA_TCGA-YC-A89H	B
TCGA_TCGA-XF-AAMQ	B
TCGA_TCGA-FD-A3B4	B
TCGA_TCGA-DK-A1AB	B
TCGA_TCGA-BT-A20X	B
TCGA_TCGA-GV-A3JW	B
TCGA_TCGA-2F-A9KT	B
TCGA_TCGA-XF-A9T2	B
TCGA_TCGA-DK-A3WX	B
TCGA_TCGA-BT-A2LA	B
TCGA_TCGA-4Z-AA87	B
TCGA_TCGA-BT-A2LB	B
TCGA_TCGA-XF-A8HB	B
TCGA_TCGA-DK-A2I6	B
TCGA_TCGA-ZF-AA4X	B
TCGA_TCGA-4Z-AA7S	B
TCGA_TCGA-DK-A6B2	B
TCGA_TCGA-4Z-AA86	B
TCGA_TCGA-5N-A9KI	B
TCGA_TCGA-XF-A9SL	B
TCGA_TCGA-XF-AAN2	B
TCGA_TCGA-CF-A9FM	B
TCGA_TCGA-ZF-A9RD	B
TCGA_TCGA-DK-A2I2	B
TCGA_TCGA-FD-A62S	B
TCGA_TCGA-DK-A3X2	B
TCGA_TCGA-XF-A9SK	B
TCGA_TCGA-K4-A5RI	B
TCGA_TCGA-FD-A3SQ	B
TCGA_TCGA-GV-A3QF	B
TCGA_TCGA-G2-A3VY	B
TCGA_TCGA-CU-A3QU	B
TCGA_TCGA-GC-A3BM	B
TCGA_TCGA-GV-A6ZA	B
TCGA_TCGA-G2-A2EJ	B
TCGA_TCGA-FD-A3B7	B
TCGA_TCGA-FD-A5C0	B
TCGA_TCGA-BT-A20W	B
TCGA_TCGA-FD-A3B5	B
TCGA_TCGA-BT-A42C	B
TCGA_TCGA-PQ-A6FI	B
TCGA_TCGA-ZF-AA4W	B
TCGA_TCGA-E7-A8O7	B
TCGA_TCGA-UY-A9PB	B
TCGA_TCGA-FD-A6TI	B
TCGA_TCGA-K4-A54R	B
TCGA_TCGA-DK-A1AA	B
TCGA_TCGA-CU-A5W6	B
TCGA_TCGA-DK-AA6R	B
TCGA_TCGA-BT-A3PH	B
TCGA_TCGA-G2-A3IB	B
TCGA_TCGA-2F-A9KP	B
TCGA_TCGA-DK-A3IT	B
TCGA_TCGA-FD-A43P	B
TCGA_TCGA-DK-A3IV	B
TCGA_TCGA-2F-A9KW	B
TCGA_TCGA-GU-A762	B
TCGA_TCGA-XF-AAME	B
TCGA_TCGA-FD-A62P	B
TCGA_TCGA-XF-A9SI	B
TCGA_TCGA-GU-A42Q	B
TCGA_TCGA-ZF-A9RF	B
TCGA_TCGA-GD-A3OQ	B
TCGA_TCGA-BT-A20U	B
TCGA_TCGA-XF-A9SW	B
TCGA_TCGA-FD-A3B3	B
TCGA_TCGA-E5-A4TZ	B
TCGA_TCGA-ZF-A9R4	B
TCGA_TCGA-GV-A3QH	B
TCGA_TCGA-BT-A0YX	B
TCGA_TCGA-FT-A3EE	B
TCGA_TCGA-ZF-A9RL	B
TCGA_TCGA-FD-A3SR	B
TCGA_TCGA-DK-AA6X	B
TCGA_TCGA-XF-A9T3	B
TCGA_TCGA-PQ-A6FN	B
TCGA_TCGA-CF-A1HR	B
TCGA_TCGA-E7-A3X6	B
TCGA_TCGA-DK-A3WW	B
TCGA_TCGA-XF-AAMY	B
TCGA_TCGA-GC-A3YS	B
TCGA_TCGA-DK-A1AF	B
TCGA_TCGA-LT-A5Z6	B
TCGA_TCGA-GC-A4ZW	B
TCGA_TCGA-K4-A4AB	B
TCGA_TCGA-G2-A2EO	B
TCGA_TCGA-DK-A1AG	B
TCGA_TCGA-UY-A78K	B
TCGA_TCGA-FD-A6TH	B
TCGA_TCGA-DK-AA6W	B
TCGA_TCGA-CF-A3MG	B
TCGA_TCGA-DK-A1A6	B
TCGA_TCGA-XF-AAMG	B
TCGA_TCGA-XF-A8HE	B
TCGA_TCGA-DK-AA6Q	B
TCGA_TCGA-UY-A78N	B
TCGA_TCGA-GC-A3WC	B
TCGA_TCGA-K4-A4AC	B
TCGA_TCGA-FD-A3SL	B
TCGA_TCGA-K4-A5RH	B
TCGA_TCGA-XF-AAN7	B
TCGA_TCGA-2F-A9KO	B
TCGA_TCGA-DK-A3IM	B
TCGA_TCGA-FD-A3SS	B
TCGA_TCGA-GV-A40E	B
TCGA_TCGA-BT-A2LD	B
TCGA_TCGA-UY-A9PD	B
TCGA_TCGA-XF-A9T6	B
TCGA_TCGA-FD-A43Y	B
TCGA_TCGA-YC-A9TC	B
TCGA_TCGA-K4-A6FZ	B
TCGA_TCGA-DK-AA6M	B
TCGA_TCGA-K4-A5RJ	B
TCGA_TCGA-HQ-A5ND	B
TCGA_TCGA-FD-A3N6	B
TCGA_TCGA-BT-A20Q	B
TCGA_TCGA-CU-A0YR	B
TCGA_TCGA-SY-A9G5	B
TCGA_TCGA-E7-A6MF	B
TCGA_TCGA-FD-A6TF	B
TCGA_TCGA-XF-AAMR	B
TCGA_TCGA-ZF-AA4U	B
TCGA_TCGA-XF-AAMX	B
TCGA_TCGA-DK-A1AE	B
TCGA_TCGA-FJ-A3ZE	B
TCGA_TCGA-DK-A6B0	B
TCGA_TCGA-GD-A3OP	B
TCGA_TCGA-FD-A5BY	B
TCGA_TCGA-K4-A3WU	B
TCGA_TCGA-FD-A3SJ	B
TCGA_TCGA-DK-A3IU	B
TCGA_TCGA-XF-A9T0	B
TCGA_TCGA-YF-AA3M	B
TCGA_TCGA-4Z-AA7Y	B
TCGA_TCGA-FD-A3SP	B
TCGA_TCGA-4Z-AA80	B
TCGA_TCGA-XF-A9ST	B
TCGA_TCGA-DK-A6B5	B
TCGA_TCGA-GC-A3RC	B
TCGA_TCGA-DK-AA71	B
TCGA_TCGA-E7-A677	B
TCGA_TCGA-DK-A6B1	B
TCGA_TCGA-GV-A3QI	B
TCGA_TCGA-DK-A1A3	B
TCGA_TCGA-BT-A20R	B
GSE31684_GSM786491	B
GSE31684_GSM786492	B
GSE31684_GSM786493	B
GSE31684_GSM786494	B
GSE31684_GSM786495	B
GSE31684_GSM786496	B
GSE31684_GSM786497	B
GSE31684_GSM786498	B
GSE31684_GSM786499	B
GSE31684_GSM786500	B
GSE31684_GSM786501	B
GSE31684_GSM786502	B
GSE31684_GSM786503	B
GSE31684_GSM786504	B
GSE31684_GSM786505	B
GSE31684_GSM786506	B
GSE31684_GSM786507	B
GSE31684_GSM786508	B
GSE31684_GSM786509	B
GSE31684_GSM786510	B
GSE31684_GSM786511	B
GSE31684_GSM786512	B
GSE31684_GSM786518	B
GSE31684_GSM786519	B
GSE31684_GSM786521	B
GSE31684_GSM786524	B
GSE31684_GSM786525	B
GSE31684_GSM786526	B
GSE31684_GSM786528	B
GSE31684_GSM786529	B
GSE31684_GSM786530	B
GSE31684_GSM786532	B
GSE31684_GSM786533	B
GSE31684_GSM786537	B
GSE31684_GSM786538	B
GSE31684_GSM786540	B
GSE31684_GSM786542	B
GSE31684_GSM786543	B
GSE31684_GSM786546	B
GSE31684_GSM786547	B
GSE31684_GSM786551	B
GSE31684_GSM786553	B
GSE31684_GSM786554	B
GSE31684_GSM786555	B
GSE31684_GSM786557	B
GSE31684_GSM786559	B
GSE31684_GSM786560	B
GSE31684_GSM786561	B
GSE31684_GSM786562	B
GSE31684_GSM786563	B
GSE31684_GSM786564	B
GSE31684_GSM786565	B
GSE31684_GSM786566	B
GSE31684_GSM786567	B
GSE31684_GSM786568	B
GSE31684_GSM786569	B
GSE31684_GSM786570	B
GSE31684_GSM786571	B
GSE31684_GSM786574	B
GSE31684_GSM786575	B
GSE31684_GSM786576	B
GSE31684_GSM786578	B
GSE31684_GSM786579	B
GSE31684_GSM786580	B
GSE31684_GSM786582	B
