# Supplementary material for: Revealing prognostic and tumor microenvironment characteristics of cuproptosis in bladder cancer by genomic analysis
Source: Front Genet. 2022 Oct 3;13:997573. doi: 10.3389/fgene.2022.997573 (PMC9575963; doi:10.3389/fgene.2022.997573)
Supplement: Supplementary file 7 [file DataSheet5.XLSX]

## Sheet: risk.train
id	riskScore	risk
TCGA-ZF-A9R7	0.292983	low
TCGA-FD-A3SO	2.43645	high
TCGA-GU-A767	0.824658	low
TCGA-4Z-AA81	1.11466	high
TCGA-E7-A85H	0.575649	low
TCGA-G2-AA3C	2.42281	high
TCGA-XF-A9SM	0.633752	low
TCGA-DK-A3IN	2.73975	high
TCGA-2F-A9KR	0.952085	low
TCGA-4Z-AA7R	1.19256	high
TCGA-HQ-A5NE	2.14738	high
TCGA-E7-A5KF	0.301513	low
TCGA-XF-A8HI	0.638281	low
TCGA-XF-A9T5	0.826882	low
TCGA-G2-A2EK	0.819262	low
TCGA-XF-AAMZ	0.465143	low
TCGA-DK-AA6L	2.03973	high
TCGA-K4-A6MB	0.763113	low
TCGA-UY-A8OB	0.921146	low
TCGA-2F-A9KQ	0.565008	low
TCGA-SY-A9G0	1.61358	high
TCGA-GV-A40G	1.22007	high
TCGA-GU-A766	0.539825	low
TCGA-FJ-A3Z9	0.572683	low
TCGA-G2-A2ES	1.05489	high
TCGA-HQ-A2OE	1.22215	high
TCGA-UY-A8OC	2.81128	high
TCGA-DK-A2HX	2.56175	high
TCGA-CF-A8HY	0.426706	low
TCGA-FD-A43U	0.37822	low
TCGA-BT-A0S7	3.71166	high
TCGA-4Z-AA89	0.500453	low
TCGA-ZF-AA4V	2.39796	high
TCGA-CU-A72E	2.60701	high
TCGA-FJ-A3ZF	0.431587	low
TCGA-CU-A0YO	0.698091	low
TCGA-CF-A5UA	0.518748	low
TCGA-K4-AAQO	0.956794	high
TCGA-BL-A5ZZ	2.97213	high
TCGA-FD-A62N	0.514161	low
TCGA-ZF-AA5N	3.9809	high
TCGA-DK-AA6U	0.563008	low
TCGA-GD-A3OS	2.87413	high
TCGA-XF-A9SZ	2.1526	high
TCGA-4Z-AA82	2.85835	high
TCGA-DK-AA76	0.435712	low
TCGA-E7-A678	0.560767	low
TCGA-XF-A9SH	0.620976	low
TCGA-FD-A5BU	3.31478	high
TCGA-C4-A0F7	3.42658	high
TCGA-C4-A0F0	2.06356	high
TCGA-CU-A3KJ	1.61673	high
TCGA-ZF-AA4R	2.11187	high
TCGA-DK-A3IS	0.420835	low
TCGA-BT-A20N	2.00938	high
TCGA-XF-AAMW	2.06509	high
TCGA-E7-A6ME	1.16197	high
TCGA-ZF-A9R2	1.36722	high
TCGA-ZF-AA4T	0.619732	low
TCGA-H4-A2HO	0.480024	low
TCGA-XF-AAMH	1.9411	high
TCGA-FD-A3B8	1.07072	high
TCGA-XF-A8HD	0.691843	low
TCGA-GV-A3JX	1.09447	high
TCGA-H4-A2HQ	0.981428	high
TCGA-DK-A3IK	0.384011	low
TCGA-C4-A0F6	1.06257	high
TCGA-5N-A9KM	1.3512	high
TCGA-FD-A6TD	1.04501	high
TCGA-ZF-AA56	2.75173	high
TCGA-XF-A8HH	0.685823	low
TCGA-ZF-AA58	1.10252	high
TCGA-UY-A9PA	0.750802	low
TCGA-FJ-A871	1.70498	high
TCGA-ZF-A9RN	1.55247	high
TCGA-YC-A89H	0.715612	low
TCGA-FD-A3B4	1.40554	high
TCGA-UY-A8OD	0.611727	low
TCGA-YF-AA3L	0.546794	low
TCGA-BT-A2LA	2.9696	high
TCGA-4Z-AA87	0.762284	low
TCGA-BT-A2LB	0.438569	low
TCGA-DK-A6B2	0.571501	low
TCGA-5N-A9KI	2.39673	high
TCGA-XF-A9SL	1.2817	high
TCGA-XF-AAN2	0.97462	high
TCGA-CF-A9FM	0.681254	low
TCGA-ZF-A9RD	1.41275	high
TCGA-G2-AA3D	0.56157	low
TCGA-DK-A2I2	1.49603	high
TCGA-MV-A51V	0.743066	low
TCGA-E5-A2PC	0.706662	low
TCGA-DK-A3X2	1.94741	high
TCGA-GC-A6I1	1.15581	high
TCGA-XF-A9SK	1.31589	high
TCGA-DK-A1AD	0.349773	low
TCGA-K4-A5RI	6.35601	high
TCGA-FD-A3SQ	0.927404	low
TCGA-XF-AAN8	2.31771	high
TCGA-CU-A3QU	1.01708	high
TCGA-GC-A3BM	1.51031	high
TCGA-GV-A6ZA	0.2925	low
TCGA-FD-A43N	0.93515	low
TCGA-G2-A2EC	0.517356	low
TCGA-FD-A5C0	2.35502	high
TCGA-FD-A5BS	0.317653	low
TCGA-UY-A78O	0.385972	low
TCGA-FD-A3B5	4.90473	high
TCGA-CF-A8HX	0.345606	low
TCGA-PQ-A6FI	1.59494	high
TCGA-FJ-A3Z7	0.491713	low
TCGA-XF-A8HC	0.787876	low
TCGA-LC-A66R	0.869372	low
TCGA-FD-A6TI	2.07026	high
TCGA-G2-AA3B	0.330679	low
TCGA-K4-A54R	1.25895	high
TCGA-DK-AA6R	1.50334	high
TCGA-G2-A3IB	4.09074	high
TCGA-2F-A9KP	1.1911	high
TCGA-FD-A43P	1.00391	high
TCGA-DK-A3IV	0.709391	low
TCGA-GU-A762	0.609734	low
TCGA-XF-AAME	2.70483	high
TCGA-FD-A62P	1.85793	high
TCGA-CF-A47V	0.313676	low
TCGA-GU-A42Q	5.24748	high
TCGA-BT-A42F	0.841815	low
TCGA-KQ-A41N	0.329323	low
TCGA-GD-A3OQ	1.50176	high
TCGA-XF-A9SW	1.89967	high
TCGA-ZF-A9RC	0.552562	low
TCGA-E7-A6MD	0.83139	low
TCGA-FT-A3EE	1.61174	high
TCGA-ZF-A9R9	0.410348	low
TCGA-GU-AATP	0.399841	low
TCGA-XF-A9T3	0.935551	low
TCGA-DK-A3WW	0.664608	low
TCGA-K4-A3WS	0.677408	low
TCGA-DK-A1AF	1.20129	high
TCGA-LT-A5Z6	0.396857	low
TCGA-GC-A4ZW	1.50084	high
TCGA-GV-A3JZ	0.402993	low
TCGA-UY-A78K	0.828095	low
TCGA-DK-A1A6	0.694076	low
TCGA-XF-AAMG	0.601822	low
TCGA-E7-A541	0.406371	low
TCGA-DK-AA6Q	2.7302	high
TCGA-UY-A78N	1.76266	high
TCGA-DK-AA75	0.438308	low
TCGA-ZF-AA5P	0.988838	high
TCGA-GC-A3WC	1.77592	high
TCGA-K4-A4AC	0.659419	low
TCGA-FD-A3SL	1.20374	high
TCGA-XF-AAN7	1.6961	high
TCGA-DK-A3IM	3.88182	high
TCGA-UY-A9PD	0.89583	low
TCGA-DK-A3IQ	2.89761	high
TCGA-E7-A4XJ	0.571049	low
TCGA-XF-A9T6	1.87104	high
TCGA-FD-A43Y	1.42148	high
TCGA-YC-A9TC	3.03562	high
TCGA-DK-AA6M	0.987366	high
TCGA-ZF-AA52	1.81483	high
TCGA-HQ-A5ND	3.91201	high
TCGA-BT-A3PK	0.998594	high
TCGA-FD-A3N6	1.07244	high
TCGA-UY-A78P	0.618338	low
TCGA-CU-A0YR	0.542864	low
TCGA-4Z-AA7Q	0.446959	low
TCGA-FD-A5BT	0.765843	low
TCGA-FD-A6TF	2.1398	high
TCGA-E7-A97Q	0.596045	low
TCGA-XF-A8HG	0.263341	low
TCGA-GD-A2C5	1.08257	high
TCGA-XF-AAMX	0.451309	low
TCGA-DK-A6B0	0.623261	low
TCGA-FD-A5BR	1.31974	high
TCGA-GD-A3OP	1.32667	high
TCGA-KQ-A41P	0.856404	low
TCGA-UY-A9PH	0.358063	low
TCGA-K4-A3WU	1.2465	high
TCGA-E7-A519	0.209526	low
TCGA-XF-A9T0	0.601636	low
TCGA-4Z-AA7Y	1.1994	high
TCGA-FD-A3SP	2.0627	high
TCGA-4Z-AA80	0.891397	low
TCGA-G2-A3IE	0.330226	low
TCGA-GC-A3RC	1.4329	high
TCGA-GV-A3QK	0.317804	low
TCGA-E7-A677	0.949922	low
TCGA-DK-A6B1	1.79816	high
TCGA-CF-A5U8	0.374373	low
TCGA-GU-AATO	2.95753	high
TCGA-FD-A6TG	0.41721	low
TCGA-4Z-AA7O	1.0672	high
TCGA-DK-A6AV	0.511751	low
TCGA-DK-A1A3	0.873612	low
TCGA-GC-A3RD	0.599554	low
TCGA-BT-A20R	2.23552	high
GSM786494	1.26334	high
GSM786498	0.671071	low
GSM786501	0.725654	low
GSM786505	1.8468	high
GSM786506	4.32384	high
GSM786511	1.0033	high
GSM786512	1.08329	high
GSM786514	2.96981	high
GSM786515	0.712378	low
GSM786518	0.793603	low
GSM786519	1.67988	high
GSM786520	1.25357	high
GSM786521	0.540823	low
GSM786524	0.869531	low
GSM786526	3.71521	high
GSM786528	5.9564	high
GSM786530	0.770703	low
GSM786531	0.985188	high
GSM786533	0.778878	low
GSM786534	0.416236	low
GSM786535	1.70424	high
GSM786536	1.67482	high
GSM786540	0.783755	low
GSM786542	1.28781	high
GSM786544	2.51506	high
GSM786545	1.88438	high
GSM786548	0.344694	low
GSM786549	0.317988	low
GSM786550	0.984986	high
GSM786552	0.804059	low
GSM786554	0.867466	low
GSM786557	1.15235	high
GSM786558	0.917194	low
GSM786560	0.507198	low
GSM786561	1.07598	high
GSM786562	1.58972	high
GSM786563	0.588898	low
GSM786564	0.809895	low
GSM786565	0.193156	low
GSM786570	0.864333	low
GSM786571	0.625048	low
GSM786574	0.692934	low
GSM786575	1.60313	high
GSM786577	0.571925	low
GSM786581	0.751077	low
GSM786582	0.651284	low

## Sheet: risk.test
id	riskScore	risk
TCGA-E7-A97P	1.1367	high
TCGA-E7-A8O8	0.570313	low
TCGA-E5-A4U1	0.291043	low
TCGA-E7-A3Y1	0.597327	low
TCGA-FD-A6TC	1.70648	high
TCGA-FD-A5BV	1.0933	high
TCGA-DK-A2I4	0.907955	low
TCGA-UY-A78M	0.639227	low
TCGA-XF-AAMT	2.7091	high
TCGA-XF-A9SU	0.505815	low
TCGA-CF-A47S	0.133921	low
TCGA-FD-A6TK	1.35983	high
TCGA-UY-A78L	1.06337	high
TCGA-S5-A6DX	0.367793	low
TCGA-XF-A9SX	1.13993	high
TCGA-ZF-A9RE	3.31991	high
TCGA-E7-A7DV	1.05813	high
TCGA-XF-AAN1	0.491459	low
TCGA-DK-AA6P	0.381667	low
TCGA-CF-A47Y	0.237142	low
TCGA-CF-A3MI	0.230187	low
TCGA-G2-A2EL	1.96906	high
TCGA-XF-A9T4	1.09798	high
TCGA-DK-A1A5	1.53168	high
TCGA-FD-A5BX	1.17361	high
TCGA-BL-A13J	2.36503	high
TCGA-ZF-AA54	1.9916	high
TCGA-LT-A8JT	0.405624	low
TCGA-DK-A1AC	1.37041	high
TCGA-C4-A0F1	1.99428	high
TCGA-XF-AAN4	1.10588	high
TCGA-4Z-AA83	0.250035	low
TCGA-4Z-AA7N	0.977313	high
TCGA-GV-A3JV	0.521431	low
TCGA-XF-A9T8	1.79407	high
TCGA-KQ-A41S	1.5606	high
TCGA-CU-A3YL	0.398287	low
TCGA-E7-A7XN	0.540277	low
TCGA-4Z-AA7W	0.440768	low
TCGA-BL-A0C8	0.415491	low
TCGA-ZF-A9R3	0.860021	low
TCGA-GU-A42P	0.947812	low
TCGA-FD-A3NA	0.976004	high
TCGA-E7-A5KE	0.628138	low
TCGA-ZF-AA53	1.01714	high
TCGA-BL-A13I	3.15897	high
TCGA-CF-A47W	0.370237	low
TCGA-GC-A3I6	2.04889	high
TCGA-FD-A6TA	0.709292	low
TCGA-CF-A47X	0.326587	low
TCGA-ZF-AA51	0.320788	low
TCGA-FD-A62O	0.600962	low
TCGA-BL-A3JM	3.2794	high
TCGA-FD-A3SM	2.90229	high
TCGA-BT-A20J	1.14917	high
TCGA-FT-A61P	1.25228	high
TCGA-DK-AA77	0.497629	low
TCGA-BT-A20O	0.979324	high
TCGA-DK-A3IL	0.460302	low
TCGA-ZF-A9R1	1.28026	high
TCGA-FD-A3N5	0.908903	low
TCGA-ZF-A9R5	0.779876	low
TCGA-DK-AA6S	0.427488	low
TCGA-BT-A42E	0.689488	low
TCGA-FD-A43X	0.537697	low
TCGA-BT-A20T	0.675857	low
TCGA-E7-A7DU	0.319519	low
TCGA-DK-A3WY	0.793746	low
TCGA-G2-A2EF	1.61607	high
TCGA-BT-A20V	1.67343	high
TCGA-K4-A3WV	4.35805	high
TCGA-GU-AATQ	3.43213	high
TCGA-CF-A3MF	0.147308	low
TCGA-CF-A47T	0.385935	low
TCGA-YC-A8S6	1.45979	high
TCGA-XF-A9SJ	0.895568	low
TCGA-DK-AA6T	0.482845	low
TCGA-BT-A3PJ	0.292734	low
TCGA-GC-A3OO	2.98745	high
TCGA-XF-AAN5	0.97025	high
TCGA-FD-A3SN	1.17034	high
TCGA-E7-A4IJ	0.730825	low
TCGA-FD-A6TE	2.31554	high
TCGA-FD-A6TB	0.865714	low
TCGA-XF-AAN3	3.74485	high
TCGA-XF-A9SY	0.713645	low
TCGA-CU-A0YN	3.2532	high
TCGA-FD-A5BZ	1.01904	high
TCGA-BT-A20P	0.498274	low
TCGA-XF-A9SP	0.779397	low
TCGA-CF-A7I0	0.576249	low
TCGA-FD-A3B6	1.99784	high
TCGA-GU-A764	1.28678	high
TCGA-GU-A42R	0.783504	low
TCGA-DK-A6B6	0.271367	low
TCGA-R3-A69X	1.5372	high
TCGA-4Z-AA7M	1.17729	high
TCGA-C4-A0EZ	1.85948	high
TCGA-XF-AAML	1.17808	high
TCGA-G2-AA3F	0.878563	low
TCGA-GC-A3RB	2.51533	high
TCGA-UY-A9PF	0.630302	low
TCGA-XF-AAMQ	0.703094	low
TCGA-DK-A1AB	2.79566	high
TCGA-BT-A20X	2.47713	high
TCGA-GV-A3JW	1.46246	high
TCGA-2F-A9KT	1.60799	high
TCGA-ZF-AA5H	0.86238	low
TCGA-XF-A9T2	2.64317	high
TCGA-DK-A3WX	1.31704	high
TCGA-XF-A8HB	3.46392	high
TCGA-DK-A2I6	1.10775	high
TCGA-ZF-AA4X	1.77429	high
TCGA-E7-A7PW	0.340252	low
TCGA-4Z-AA7S	0.746229	low
TCGA-CF-A3MH	0.736423	low
TCGA-4Z-AA86	1.09467	high
TCGA-CF-A9FL	0.902922	low
TCGA-FD-A62S	2.20544	high
TCGA-GD-A76B	0.453702	low
TCGA-GV-A3QF	0.609805	low
TCGA-G2-A3VY	0.712676	low
TCGA-DK-A6AW	0.670352	low
TCGA-G2-A2EJ	1.01001	high
TCGA-XF-AAMJ	0.634603	low
TCGA-GU-A763	0.773765	low
TCGA-FD-A3B7	1.27576	high
TCGA-BT-A20W	0.627384	low
TCGA-BT-A42C	1.38829	high
TCGA-ZF-AA4W	2.3899	high
TCGA-E7-A8O7	0.423945	low
TCGA-UY-A9PB	0.832454	low
TCGA-DK-A1AA	1.09878	high
TCGA-CU-A5W6	0.720191	low
TCGA-BT-A3PH	0.992248	high
TCGA-DK-A3IT	1.52757	high
TCGA-2F-A9KW	2.24151	high
TCGA-XF-AAN0	0.777934	low
TCGA-XF-A9SI	1.009	high
TCGA-ZF-A9RF	2.06081	high
TCGA-BT-A20U	4.465	high
TCGA-FD-A3B3	2.68578	high
TCGA-E5-A4TZ	4.63913	high
TCGA-ZF-A9R4	0.619933	low
TCGA-GV-A3QH	0.473677	low
TCGA-BT-A0YX	2.66566	high
TCGA-ZF-A9RL	0.53847	low
TCGA-DK-A1A7	0.311484	low
TCGA-FD-A3SR	1.21936	high
TCGA-DK-AA6X	1.24746	high
TCGA-PQ-A6FN	1.67381	high
TCGA-CF-A1HR	0.856876	low
TCGA-E7-A3X6	0.524037	low
TCGA-XF-AAMY	1.04728	high
TCGA-GC-A3YS	3.3326	high
TCGA-K4-A4AB	1.78721	high
TCGA-DK-AA74	0.618929	low
TCGA-G2-A2EO	1.00821	high
TCGA-DK-A1AG	0.772535	low
TCGA-XF-A9SV	0.859199	low
TCGA-FD-A6TH	1.56165	high
TCGA-DK-AA6W	2.59408	high
TCGA-CF-A3MG	0.466538	low
TCGA-DK-A3X1	0.379687	low
TCGA-XF-A8HE	1.53792	high
TCGA-K4-A5RH	1.14149	high
TCGA-FD-A5C1	0.668278	low
TCGA-2F-A9KO	0.653925	low
TCGA-FD-A3SS	3.75204	high
TCGA-UY-A9PE	0.503253	low
TCGA-GV-A40E	2.41125	high
TCGA-BT-A2LD	1.20324	high
TCGA-S5-AA26	0.20338	low
TCGA-K4-A6FZ	1.17108	high
TCGA-KQ-A41R	0.297951	low
TCGA-K4-A5RJ	0.832356	low
TCGA-BT-A20Q	0.581793	low
TCGA-SY-A9G5	1.22582	high
TCGA-4Z-AA84	1.74035	high
TCGA-CF-A27C	0.296221	low
TCGA-E7-A6MF	2.27108	high
TCGA-XF-AAMR	2.13357	high
TCGA-XF-A8HF	0.922177	low
TCGA-ZF-AA4U	1.13655	high
TCGA-ZF-A9R0	0.371854	low
TCGA-FD-A43S	0.78916	low
TCGA-K4-A83P	0.680587	low
TCGA-DK-A1AE	4.8978	high
TCGA-FJ-A3ZE	1.37595	high
TCGA-DK-A2I1	0.377187	low
TCGA-FD-A5BY	6.8539	high
TCGA-FD-A3SJ	1.14233	high
TCGA-DK-A3IU	0.972147	high
TCGA-YF-AA3M	5.01756	high
TCGA-KQ-A41Q	0.37113	low
TCGA-GC-A6I3	0.494809	low
TCGA-CF-A9FF	0.288719	low
TCGA-XF-A9ST	1.67794	high
TCGA-DK-A6B5	2.84225	high
TCGA-DK-AA71	1.01561	high
TCGA-KQ-A41O	0.258068	low
TCGA-GV-A3QI	1.15953	high
TCGA-GD-A6C6	0.259412	low
GSM786491	2.98924	high
GSM786492	1.07384	high
GSM786493	0.749871	low
GSM786495	0.924827	low
GSM786496	0.806398	low
GSM786497	0.396145	low
GSM786499	0.463699	low
GSM786500	0.988619	high
GSM786502	0.915669	low
GSM786503	3.8955	high
GSM786504	1.65593	high
GSM786507	0.762422	low
GSM786508	2.10281	high
GSM786509	1.47244	high
GSM786510	2.44842	high
GSM786513	1.01752	high
GSM786516	1.38565	high
GSM786517	1.27849	high
GSM786522	1.64924	high
GSM786525	4.76413	high
GSM786529	0.703764	low
GSM786532	1.41482	high
GSM786537	0.538903	low
GSM786538	3.73622	high
GSM786543	1.87335	high
GSM786546	0.883246	low
GSM786547	0.576755	low
GSM786551	0.399469	low
GSM786553	1.27183	high
GSM786555	0.247957	low
GSM786559	0.840162	low
GSM786566	1.87664	high
GSM786567	0.60039	low
GSM786568	0.449099	low
GSM786569	1.10865	high
GSM786572	0.461883	low
GSM786573	0.23279	low
GSM786576	0.596523	low
GSM786578	2.64622	high
GSM786579	0.461815	low
GSM786580	1.17295	high
GSM786583	0.425386	low
