# Supplementary material for: Revealing prognostic and tumor microenvironment characteristics of cuproptosis in bladder cancer by genomic analysis
Source: Front Genet. 2022 Oct 3;13:997573. doi: 10.3389/fgene.2022.997573 (PMC9575963; doi:10.3389/fgene.2022.997573)
Supplement: Supplementary file 8 [file DataSheet1.XLSX]

## Sheet: TCGA clinical
Id	futime	fustat	age	gender	grade	stage	T	M	N
TCGA-GU-AATP	1003	0	74	MALE	High Grade	Stage IV	T2	MX	N2
TCGA-CF-A1HR	389	0	62	MALE	High Grade	Stage III	T3	M0	N0
TCGA-GV-A3QK	832	0	56	FEMALE	High Grade	Stage IV	T4a	M0	N2
TCGA-XF-A9SJ	98	1	83	MALE	High Grade	Stage IV	T3b	MX	N2
TCGA-FD-A6TB	572	0	82	MALE	High Grade	Stage III	T3a	MX	N0
TCGA-FD-A5C0	550	1	61	MALE	High Grade	Stage IV	T3a	MX	N2
TCGA-XF-AAMX	206	1	87	FEMALE	High Grade	Stage III	T3b	MX	N0
TCGA-E7-A6ME	731	0	75	MALE	High Grade	Stage II	T2b	M0	NX
TCGA-FD-A3SS	391	1	66	MALE	High Grade	Stage IV	T4	MX	N3
TCGA-DK-A3WW	633	0	57	MALE	High Grade	Stage III	T3	M0	N0
TCGA-FD-A3SM	547	1	70	MALE	High Grade	Stage IV	T3a	M1	N2
TCGA-UY-A78K	536	1	60	MALE	High Grade	Stage IV	unknow	MX	N2
TCGA-XF-AAMQ	2177	0	59	FEMALE	High Grade	Stage II	T2a	MX	N0
TCGA-UY-A9PD	542	0	80	MALE	High Grade	Stage III	T3a	MX	N0
TCGA-MV-A51V	410	0	75	MALE	High Grade	Stage III	T3a	M0	N0
TCGA-GV-A6ZA	691	0	54	MALE	High Grade	Stage II	T2b	MX	N0
TCGA-R3-A69X	433	0	70	MALE	High Grade	Stage III	T3a	M0	N0
TCGA-FJ-A3Z7	945	0	76	MALE	High Grade	Stage IV	T4a	MX	N2
TCGA-E7-A7XN	428	0	66	MALE	High Grade	Stage III	T3	M0	N0
TCGA-UY-A9PB	899	0	49	MALE	High Grade	Stage III	T3a	MX	N0
TCGA-GU-AATO	324	1	75	MALE	High Grade	Stage IV	T4a	MX	N2
TCGA-ZF-A9R2	642	0	75	MALE	High Grade	Stage II	T2b	M0	N0
TCGA-DK-AA6U	578	0	64	MALE	unknow	Stage II	unknow	M0	N0
TCGA-KQ-A41O	1538	0	84	MALE	High Grade	Stage IV	T3	M0	N1
TCGA-ZF-A9R9	864	1	58	MALE	High Grade	Stage IV	T3b	MX	N2
TCGA-FD-A62S	406	1	60	FEMALE	High Grade	Stage III	T3b	MX	N0
TCGA-XF-AAN2	1869	1	73	MALE	High Grade	Stage II	T2b	MX	N0
TCGA-GV-A3JW	649	0	74	MALE	High Grade	Stage II	T2	MX	NX
TCGA-CF-A47X	384	0	60	MALE	Low Grade	Stage II	T2	M0	N0
TCGA-FD-A43Y	474	1	65	MALE	High Grade	Stage III	T4	MX	N0
TCGA-BT-A20V	154	1	59	FEMALE	High Grade	Stage IV	T4a	M0	N2
TCGA-DK-A2HX	1420	1	80	FEMALE	High Grade	Stage IV	T3	M0	N2
TCGA-S5-A6DX	56	1	83	MALE	High Grade	Stage IV	T4a	MX	N2
TCGA-GC-A3YS	758	0	61	MALE	High Grade	Stage IV	T3a	MX	N1
TCGA-LT-A5Z6	474	0	56	MALE	High Grade	Stage II	unknow	MX	NX
TCGA-CU-A3KJ	562	0	75	MALE	High Grade	Stage III	T3b	M0	N0
TCGA-CU-A72E	413	1	76	MALE	High Grade	Stage IV	T3b	M0	N2
TCGA-FD-A5BY	251	0	63	FEMALE	High Grade	Stage III	T3a	MX	N0
TCGA-CF-A8HY	345	0	59	MALE	High Grade	Stage II	T2	M0	N0
TCGA-C4-A0F1	89	0	71	MALE	High Grade	Stage III	T3b	M0	N0
TCGA-BL-A0C8	1219	0	73	MALE	High Grade	Stage I	T1	M0	NX
TCGA-SY-A9G0	1008	1	82	MALE	High Grade	Stage IV	T4	M0	N1
TCGA-DK-A3IL	413	1	79	FEMALE	High Grade	Stage IV	T3	M0	N2
TCGA-FD-A3B6	1005	1	75	MALE	High Grade	Stage II	T2b	MX	N0
TCGA-UY-A9PA	1072	0	48	MALE	High Grade	Stage III	T3a	MX	N0
TCGA-XF-A9SU	182	1	74	FEMALE	High Grade	Stage IV	T3b	MX	N1
TCGA-E7-A85H	394	0	64	MALE	High Grade	Stage III	T3	M0	N0
TCGA-K4-A4AB	76	0	76	MALE	High Grade	Stage III	T4a	MX	N0
TCGA-E7-A677	820	0	81	MALE	Low Grade	Stage II	T2b	M0	N0
TCGA-XF-A9SK	486	1	65	MALE	High Grade	Stage IV	T3b	MX	N1
TCGA-CF-A47W	368	0	42	MALE	Low Grade	Stage II	T2	M0	N0
TCGA-CF-A47Y	373	0	55	MALE	Low Grade	Stage II	T2	M0	N0
TCGA-5N-A9KI	76	1	76	FEMALE	High Grade	Stage III	T4	MX	NX
TCGA-GV-A3JX	581	0	59	MALE	High Grade	Stage III	T3b	MX	N0
TCGA-ZF-A9RG	1786	0	70	FEMALE	High Grade	Stage III	T3b	MX	N0
TCGA-FD-A5BT	328	1	84	MALE	High Grade	Stage III	T3b	MX	N0
TCGA-CF-A9FM	398	0	50	MALE	High Grade	Stage I	T1	M0	N0
TCGA-H4-A2HQ	590	0	64	FEMALE	High Grade	Stage IV	unknow	M1	NX
TCGA-ZF-AA5N	168	1	62	FEMALE	High Grade	Stage IV	T2	M1	NX
TCGA-ZF-A9RC	2868	0	77	MALE	High Grade	Stage III	T3a	MX	N0
TCGA-BL-A3JM	205	1	62	MALE	High Grade	Stage III	T3	M0	N0
TCGA-FD-A5BR	813	0	57	MALE	High Grade	Stage II	T2b	MX	N0
TCGA-4Z-AA7R	522	1	73	MALE	High Grade	Stage IV	T4b	M0	N0
TCGA-YF-AA3M	415	0	57	MALE	High Grade	Stage II	T2a	MX	NX
TCGA-ZF-A9RE	106	1	78	FEMALE	High Grade	Stage II	unknow	MX	unknow
TCGA-DK-A3IQ	539	1	74	MALE	High Grade	Stage III	T3	M0	N0
TCGA-E7-A6MF	750	0	37	MALE	Low Grade	Stage II	T2a	M0	NX
TCGA-K4-A3WU	105	0	87	MALE	High Grade	Stage III	T4a	MX	N0
TCGA-4Z-AA7N	1367	1	65	MALE	High Grade	Stage III	T3a	M0	N0
TCGA-FD-A3SN	887	0	79	MALE	High Grade	Stage III	T3b	MX	N0
TCGA-DK-A1A5	65	1	79	MALE	High Grade	Stage II	T2b	M0	N0
TCGA-FD-A5BS	1639	0	68	MALE	High Grade	Stage III	T3b	MX	N0
TCGA-2F-A9KQ	2886	0	69	MALE	High Grade	Stage III	T3a	M0	N0
TCGA-E7-A3X6	904	1	70	MALE	Low Grade	Stage II	T2	M0	NX
TCGA-K4-A54R	842	0	59	MALE	High Grade	Stage II	T2b	MX	N0
TCGA-FD-A6TE	376	0	54	MALE	High Grade	Stage IV	T3a	MX	N2
TCGA-BT-A3PH	142	1	76	MALE	High Grade	Stage IV	T3b	MX	N2
TCGA-DK-AA6M	1582	0	64	FEMALE	High Grade	Stage II	T2	M0	N0
TCGA-GV-A3QF	617	1	79	MALE	High Grade	Stage IV	T3b	MX	N2
TCGA-DK-A6AV	1952	0	82	FEMALE	High Grade	Stage II	T2a	M0	N0
TCGA-ZF-AA4R	1036	1	67	MALE	High Grade	Stage IV	T3a	MX	N1
TCGA-DK-AA6T	572	0	63	MALE	High Grade	Stage II	unknow	M0	N0
TCGA-4Z-AA7M	495	0	65	MALE	High Grade	Stage III	T3a	M0	N0
TCGA-BT-A20Q	593	1	73	MALE	High Grade	Stage IV	T3b	M0	N2
TCGA-G2-A2EO	1804	1	69	MALE	High Grade	Stage III	T3a	M0	N0
TCGA-DK-A1AF	536	0	84	FEMALE	High Grade	Stage IV	T3	M0	N2
TCGA-E7-A6MD	129	0	66	MALE	High Grade	Stage IV	T4a	M0	N1
TCGA-FD-A5BX	173	1	82	MALE	High Grade	Stage IV	T3b	MX	N1
TCGA-ZF-A9R4	921	0	83	MALE	High Grade	Stage II	T2	M0	NX
TCGA-DK-A1A7	560	0	67	FEMALE	High Grade	Stage IV	T3	M0	N2
TCGA-XF-A9T2	575	1	54	MALE	High Grade	Stage III	T3b	MX	N0
TCGA-K4-A5RJ	539	0	75	MALE	High Grade	Stage II	T2b	MX	N0
TCGA-K4-A5RH	276	0	69	MALE	High Grade	Stage III	T3a	MX	N0
TCGA-4Z-AA7S	1064	1	66	MALE	High Grade	Stage III	T4a	M0	N0
TCGA-GU-A42P	332	1	72	MALE	High Grade	Stage IV	T3a	M0	N1
TCGA-BT-A20N	795	1	72	MALE	High Grade	Stage III	T3a	MX	N0
TCGA-G2-A3IB	220	1	66	MALE	High Grade	Stage II	unknow	MX	NX
TCGA-XF-AAMY	3011	0	78	MALE	High Grade	Stage III	T3b	MX	N0
TCGA-XF-A9T8	418	1	64	MALE	High Grade	Stage III	T3b	MX	N0
TCGA-FD-A3B4	510	1	55	FEMALE	High Grade	Stage III	T4a	MX	N0
TCGA-BT-A42C	873	0	64	MALE	High Grade	Stage II	unknow	M0	N0
TCGA-ZF-A9RF	1949	0	74	MALE	High Grade	Stage II	T1	M0	NX
TCGA-BL-A5ZZ	377	0	80	FEMALE	High Grade	Stage III	T4a	MX	N0
TCGA-4Z-AA7Y	1522	0	60	MALE	High Grade	Stage II	T2a	M0	N0
TCGA-GV-A3QI	1110	0	47	MALE	High Grade	Stage III	T3b	MX	N0
TCGA-E5-A4U1	1181	0	72	MALE	High Grade	Stage II	T2b	M0	N0
TCGA-DK-AA74	1708	0	75	MALE	High Grade	Stage III	T3	M0	N0
TCGA-4Z-AA7W	840	0	55	MALE	High Grade	Stage II	T2a	M0	N0
TCGA-CU-A5W6	56	1	70	MALE	High Grade	Stage III	T4a	M0	N0
TCGA-FD-A5BU	588	0	76	FEMALE	High Grade	Stage II	T2b	MX	N0
TCGA-K4-AAQO	359	0	56	MALE	High Grade	Stage III	T3a	MX	N0
TCGA-4Z-AA89	1029	0	60	MALE	High Grade	Stage IV	T4b	M0	N0
TCGA-UY-A78M	690	1	81	FEMALE	High Grade	Stage IV	T2	MX	N2
TCGA-DK-A2I2	237	1	63	FEMALE	High Grade	Stage IV	T3	M0	N3
TCGA-XF-A9ST	128	1	68	MALE	High Grade	Stage III	T3b	MX	N0
TCGA-4Z-AA81	1270	1	80	MALE	High Grade	Stage II	T2b	M0	N0
TCGA-YC-A9TC	20	1	71	MALE	High Grade	Stage IV	unknow	M1	unknow
TCGA-KQ-A41N	1604	0	73	MALE	High Grade	Stage III	T3b	M0	N0
TCGA-E5-A2PC	1326	0	61	FEMALE	High Grade	Stage IV	T2b	MX	N1
TCGA-DK-A1A3	665	1	60	MALE	High Grade	Stage IV	T3	M0	N2
TCGA-XF-A8HG	467	1	69	MALE	High Grade	Stage III	T3b	MX	N0
TCGA-FD-A3SL	712	1	60	MALE	High Grade	Stage IV	T4a	M1	N2
TCGA-G2-A2EJ	1460	0	56	FEMALE	High Grade	Stage II	unknow	M0	N0
TCGA-FD-A3SO	168	1	68	MALE	High Grade	Stage IV	T3a	MX	N1
TCGA-FD-A62P	191	1	76	MALE	High Grade	Stage II	T2b	MX	N0
TCGA-FD-A43X	110	0	84	MALE	High Grade	Stage II	T2a	MX	N0
TCGA-DK-A6B6	1115	0	57	MALE	High Grade	Stage II	unknow	MX	NX
TCGA-ZF-A9R7	665	0	76	FEMALE	High Grade	Stage II	unknow	M0	NX
TCGA-XF-A8HI	544	1	57	FEMALE	High Grade	Stage IV	T2b	MX	N2
TCGA-BT-A20X	251	1	56	MALE	High Grade	Stage IV	T4a	M0	N2
TCGA-GV-A3QG		1	65	MALE	High Grade	Stage IV	T3a	MX	N3
TCGA-G2-A2ES	1004	1	85	MALE	High Grade	Stage II	T3b	M0	N0
TCGA-GC-A3BM	651	1	70	MALE	High Grade	Stage II	T2b	M0	N0
TCGA-DK-AA6W	415	1	78	MALE	High Grade	Stage II	T2	M0	N0
TCGA-E7-A5KE	17	0	78	FEMALE	High Grade	Stage II	T2a	M0	N0
TCGA-UY-A78L	1127	0	62	MALE	High Grade	Stage IV	unknow	MX	N1
TCGA-E7-A97P	437	1	73	MALE	High Grade	Stage II	T2	M0	NX
TCGA-XF-A9SH	1971	1	65	FEMALE	High Grade	Stage II	T2b	M0	N0
TCGA-FT-A61P	337	0	76	MALE	High Grade	Stage IV	T3b	MX	N2
TCGA-CU-A0YR	460	1	83	MALE	High Grade	Stage IV	T2	M0	N2
TCGA-DK-AA77	618	0	61	MALE	High Grade	Stage II	T2a	M0	N0
TCGA-CF-A9FH	-64	0	85	MALE	Low Grade	Stage II	T2	M0	N0
TCGA-E7-A5KF	20	0	67	MALE	Low Grade	Stage II	T2a	M0	N0
TCGA-DK-A2I6	2656	0	81	MALE	High Grade	Stage IV	T2b	M0	N1
TCGA-CF-A5UA	365	0	67	MALE	Low Grade	Stage II	T2	M0	N0
TCGA-DK-AA6X	467	0	63	MALE	High Grade	Stage II	unknow	M0	N0
TCGA-GU-A762	232	1	87	MALE	High Grade	Stage IV	T4a	MX	N2
TCGA-E7-A541	778	1	66	MALE	High Grade	Stage II	T2b	MX	N0
TCGA-BT-A2LB	492	1	73	FEMALE	High Grade	Stage III	T3a	M0	N0
TCGA-XF-A9T6	64	0	88	FEMALE	High Grade	Stage III	T3b	MX	N0
TCGA-DK-A3IV	294	1	60	MALE	High Grade	Stage II	unknow	M0	NX
TCGA-GD-A3OP	64	0	84	FEMALE	High Grade	Stage IV	T4a	MX	N2
TCGA-C4-A0F7	62	1	77	MALE	High Grade	Stage IV	T4b	M0	N2
TCGA-FD-A3B5	272	1	86	MALE	High Grade	Stage IV	T2b	MX	N1
TCGA-FD-A3SJ	739	1	59	MALE	High Grade	Stage IV	T2b	MX	N2
TCGA-FD-A3SQ	1423	1	62	MALE	High Grade	Stage IV	T3a	MX	N2
TCGA-FD-A43U	636	0	70	MALE	High Grade	Stage IV	T4a	MX	N2
TCGA-GV-A40E	261	1	75	MALE	High Grade	Stage II	unknow	MX	NX
TCGA-KQ-A41P	1094	0	76	MALE	High Grade	Stage IV	T3b	M1	N3
TCGA-XF-AAN1	941	1	75	FEMALE	High Grade	Stage III	T4a	M0	N0
TCGA-XF-A8HH	57	1	61	FEMALE	High Grade	Stage IV	T3b	M0	N2
TCGA-XF-A8HC	200	1	79	MALE	High Grade	Stage IV	T3a	MX	N2
TCGA-C4-A0EZ	273	1	69	FEMALE	High Grade	Stage IV	T3a	M1	N1
TCGA-ZF-AA56	259	1	79	FEMALE	High Grade	Stage III	T4a	MX	N0
TCGA-UY-A78N	2641	1	80	MALE	High Grade	Stage IV	T2	MX	N1
TCGA-PQ-A6FI	372	0	70	MALE	High Grade	Stage II	T2a	MX	N0
TCGA-CU-A0YN	393	1	60	MALE	High Grade	Stage III	T3a	M0	N0
TCGA-GD-A2C5	812	0	53	FEMALE	High Grade	Stage IV	T3a	MX	N2
TCGA-E5-A4TZ	467	1	64	MALE	High Grade	Stage IV	T4b	MX	N2
TCGA-XF-A8HF	2954	1	80	MALE	High Grade	Stage III	T3a	M0	N0
TCGA-GU-AATQ	213	1	68	MALE	High Grade	Stage III	T3b	MX	N0
TCGA-DK-A3WX	321	1	67	FEMALE	High Grade	Stage III	T3	M0	N0
TCGA-G2-AA3F	893	0	77	MALE	High Grade	Stage IV	T3	M0	N1
TCGA-XF-AAMR	2790	0	48	MALE	High Grade	Stage III	T3b	MX	N0
TCGA-BT-A3PJ	789	0	76	MALE	High Grade	Stage III	T3b	M0	N0
TCGA-XF-AAMH	344	1	80	MALE	High Grade	Stage IV	T3b	MX	N1
TCGA-XF-AAMT	90	1	75	FEMALE	High Grade	Stage IV	T3b	MX	N2
TCGA-CF-A47T	385	1	58	FEMALE	Low Grade	Stage II	T2	M0	N0
TCGA-XF-A9SP	454	1	59	MALE	High Grade	Stage III	T3b	MX	N0
TCGA-ZF-AA58	1649	0	61	FEMALE	High Grade	Stage IV	T3a	MX	N2
TCGA-CF-A7I0	368	0	54	MALE	Low Grade	Stage II	T2	M0	N0
TCGA-CF-A47V	379	0	52	MALE	High Grade	Stage II	T2	M0	N0
TCGA-XF-A9T0	799	0	68	MALE	High Grade	Stage III	T3b	MX	N0
TCGA-G2-A3VY	536	0	66	MALE	High Grade	Stage II	unknow	unknow	unknow
TCGA-BT-A20U	455	1	70	FEMALE	High Grade	Stage III	T3a	M0	N0
TCGA-XF-AAN5	2293	0	61	FEMALE	High Grade	Stage III	T3b	MX	N0
TCGA-E7-A4IJ	674	1	56	MALE	High Grade	Stage II	T2b	M0	NX
TCGA-ZF-AA4W	1830	0	56	MALE	High Grade	Stage III	T3b	MX	N0
TCGA-YC-A8S6	293	0	71	MALE	High Grade	Stage II	T2a	MX	N0
TCGA-FD-A6TA	1912	0	58	MALE	High Grade	Stage IV	T3b	MX	N2
TCGA-UY-A8OD	3432	0	68	FEMALE	High Grade	Stage II	T2b	MX	N0
TCGA-GC-A3RC	484	0	59	MALE	High Grade	Stage II	T2b	M0	N0
TCGA-4Z-AA83	2024	0	52	MALE	High Grade	Stage II	T2a	M0	N0
TCGA-4Z-AA7Q	510	1	79	MALE	High Grade	Stage III	T3a	M0	NX
TCGA-BT-A2LA	522	0	54	MALE	High Grade	Stage III	T3a	M0	N0
TCGA-GV-A3QH	258	1	67	MALE	High Grade	Stage II	unknow	MX	NX
TCGA-DK-AA6S	5050	0	60	MALE	High Grade	Stage III	T3b	M0	N0
TCGA-SY-A9G5	1186	0	66	MALE	High Grade	Stage III	T4a	M0	N0
TCGA-FD-A43S	455	0	71	FEMALE	High Grade	Stage III	T3b	MX	N0
TCGA-BT-A2LD	623	1	78	FEMALE	High Grade	Stage IV	T3a	M0	N1
TCGA-GD-A3OS	638	0	54	FEMALE	High Grade	Stage II	unknow	MX	NX
TCGA-DK-AA71	415	0	71	MALE	High Grade	Stage II	T2b	M0	N0
TCGA-XF-AAMF	329	1	68	MALE	High Grade	Stage IV	T4	MX	N2
TCGA-LC-A66R	466	0	78	MALE	High Grade	Stage IV	T4a	MX	N2
TCGA-2F-A9KR	3183	1	59	FEMALE	High Grade	Stage III	T3a	M0	N0
TCGA-CF-A27C	425	0	52	MALE	High Grade	Stage III	T3	M0	N0
TCGA-FD-A3SP	783	0	60	MALE	High Grade	Stage III	T3b	MX	N0
TCGA-FD-A3SR	602	1	68	MALE	High Grade	Stage IV	T4a	MX	N2
TCGA-DK-AA6Q	413	1	61	FEMALE	High Grade	Stage IV	T3	M0	N1
TCGA-BL-A13I	223	1	57	FEMALE	High Grade	Stage III	T3	M0	N0
TCGA-BT-A42E	1108	0	74	MALE	High Grade	Stage III	T3a	M0	N0
TCGA-E7-A519	508	0	72	MALE	High Grade	Stage II	T2b	M0	NX
TCGA-4Z-AA7O	512	0	64	MALE	High Grade	Stage II	T2a	M0	N0
TCGA-XF-AAN7	565	1	60	MALE	High Grade	Stage IV	T3a	MX	N1
TCGA-4Z-AA87	1454	0	72	MALE	High Grade	Stage III	T4a	M0	N0
TCGA-DK-A1A6	2020	0	53	MALE	High Grade	Stage IV	T2a	M0	N1
TCGA-XF-A9SW	362	1	85	MALE	High Grade	Stage IV	T3b	MX	N2
TCGA-FD-A6TI	294	1	73	MALE	High Grade	Stage IV	T4b	MX	N1
TCGA-GC-A6I1	0	0	90	FEMALE	High Grade	Stage II	T2b	MX	N0
TCGA-DK-A1AA	578	0	57	MALE	High Grade	Stage III	T3	M0	N0
TCGA-BT-A20P	544	1	81	FEMALE	High Grade	Stage III	T3a	M0	N0
TCGA-XF-AAML	232	1	75	MALE	High Grade	Stage II	T2b	MX	N0
TCGA-G2-AA3D	2139	0	60	MALE	High Grade	Stage IV	T3	M0	N2
TCGA-K4-A3WV	646	0	77	FEMALE	High Grade	Stage II	T2b	MX	N0
TCGA-4Z-AA84	460	0	61	MALE	High Grade	Stage IV	T3a	M1	N2
TCGA-ZF-A9R3	949	1	53	FEMALE	High Grade	Stage II	T2	M0	NX
TCGA-DK-A1AB	508	1	74	FEMALE	High Grade	Stage IV	T4a	M0	N2
TCGA-XF-A8HB	1370	0	50	FEMALE	High Grade	Stage II	T2b	MX	N0
TCGA-K4-A4AC	278	1	83	MALE	High Grade	Stage II	T2b	MX	N0
TCGA-DK-A3IS	1529	0	68	MALE	High Grade	Stage II	T2a	M0	N0
TCGA-CF-A5U8	399	0	59	MALE	Low Grade	Stage II	T2	M0	N0
TCGA-UY-A9PF	117	0	77	MALE	High Grade	Stage IV	T3a	MX	N2
TCGA-BT-A3PK	303	1	80	MALE	High Grade	Stage II	T2b	MX	N0
TCGA-KQ-A41R	1350	0	80	FEMALE	High Grade	Stage II	T2	MX	N0
TCGA-XF-A9SG	1479	0	81	MALE	High Grade	Stage II	T2a	MX	N0
TCGA-FD-A43N	699	0	76	MALE	High Grade	Stage III	T3a	MX	N0
TCGA-GV-A40G	580	0	77	MALE	High Grade	Stage II	T2a	MX	N0
TCGA-ZF-A9RM	1455	0	70	MALE	High Grade	Stage II	T0	MX	N0
TCGA-BT-A42F	864	0	64	MALE	High Grade	Stage IV	T4a	MX	N1
TCGA-4Z-AA86	311	1	66	MALE	High Grade	Stage IV	T3a	M0	N1
TCGA-ZF-A9R0	680	1	82	MALE	High Grade	Stage III	T3b	M0	NX
TCGA-C4-A0F6	700	0	82	FEMALE	High Grade	Stage III	T3b	M0	N0
TCGA-XF-A9SX	719	1	63	FEMALE	High Grade	Stage IV	T3b	MX	N2
TCGA-XF-AAMW	253	1	79	FEMALE	High Grade	Stage IV	T2b	unknow	N0
TCGA-GU-A764	610	0	66	MALE	High Grade	Stage II	T2b	MX	N0
TCGA-DK-AA6R	5041	0	68	MALE	High Grade	Stage IV	T4	M0	N1
TCGA-CF-A47S	333	0	41	MALE	Low Grade	Stage II	T2	M0	N0
TCGA-4Z-AA80	19	1	73	MALE	High Grade	Stage II	T2a	M0	N0
TCGA-ZF-AA5H	897	0	60	FEMALE	High Grade	Stage IV	T3b	M0	N2
TCGA-GU-A766	480	0	62	MALE	High Grade	Stage II	T2a	MX	N0
TCGA-XF-A9T5	2027	0	78	FEMALE	High Grade	Stage IV	T3a	MX	N1
TCGA-DK-A1AE	491	0	84	MALE	High Grade	Stage III	T3	M0	N0
TCGA-ZF-A9RD	408	1	75	FEMALE	High Grade	Stage IV	T3a	MX	N2
TCGA-ZF-AA52	1077	1	70	MALE	High Grade	Stage III	T3a	MX	NX
TCGA-HQ-A5NE	370	1	57	MALE	High Grade	Stage III	T3	M0	N0
TCGA-CF-A9FF	361	0	52	MALE	High Grade	Stage II	T2	M0	N0
TCGA-UY-A78P	2380	0	78	FEMALE	High Grade	Stage II	T2	MX	N0
TCGA-DK-A6B2	477	0	70	MALE	High Grade	Stage IV	T3	M0	N1
TCGA-G2-AA3B	2008	0	75	FEMALE	High Grade	Stage II	T2	M0	N0
TCGA-XF-A9T4	495	1	48	MALE	High Grade	Stage IV	T2b	MX	N1
TCGA-BT-A20W	254	1	71	MALE	High Grade	Stage II	T2b	M0	N0
TCGA-G2-A2EC	696	1	58	FEMALE	High Grade	Stage II	unknow	M0	N0
TCGA-GU-A763	997	0	72	MALE	High Grade	Stage III	T4	M0	N0
TCGA-DK-A1AC	3981	0	72	MALE	High Grade	Stage III	T3b	M0	N0
TCGA-CF-A3MG	369	0	48	MALE	Low Grade	Stage II	T2	M0	N0
TCGA-ZF-A9RL	2703	0	61	MALE	High Grade	Stage II	unknow	MX	unknow
TCGA-BT-A42B	534	1	59	MALE	High Grade	Stage IV	T3a	MX	N1
TCGA-G2-A2EL	819	1	77	MALE	High Grade	Stage II	unknow	M0	N0
TCGA-FJ-A871	272	1	49	MALE	High Grade	Stage III	T3b	MX	NX
TCGA-XF-AAMG	3364	0	49	MALE	High Grade	Stage III	T4a	MX	N0
TCGA-GC-A3I6	630	1	45	MALE	High Grade	Stage III	T3a	M0	N0
TCGA-DK-A2I4	3835	0	79	MALE	High Grade	Stage III	T3b	M0	N0
TCGA-UY-A8OC	0	1	90	MALE	High Grade	Stage IV	T4	MX	N1
TCGA-BT-A20O	370	1	75	MALE	High Grade	Stage III	T3a	MX	N0
TCGA-DK-A6AW	1621	0	70	MALE	High Grade	Stage II	T2a	M0	N0
TCGA-BT-A20R	154	1	79	FEMALE	High Grade	Stage IV	T3b	M0	N1
TCGA-BT-A0S7	200	1	75	MALE	High Grade	Stage III	T4a	MX	N0
TCGA-CF-A3MI	370	0	62	MALE	Low Grade	Stage II	T2	M0	N0
TCGA-FJ-A3ZE	324	1	65	MALE	High Grade	Stage IV	unknow	M1	N3
TCGA-GD-A6C6	67	0	64	MALE	High Grade	Stage III	T3a	MX	N0
TCGA-FD-A6TG	93	1	73	MALE	High Grade	Stage IV	T3a	MX	N2
TCGA-DK-A3IM	248	1	76	MALE	High Grade	Stage III	T3	M0	N0
TCGA-KQ-A41S	35	0	87	FEMALE	High Grade	Stage III	T4a	MX	NX
TCGA-XF-AAN4	823	1	77	FEMALE	High Grade	Stage III	T3b	MX	N0
TCGA-ZF-AA53	1761	0	60	MALE	High Grade	Stage II	T2	M0	NX
TCGA-GU-A767	144	1	81	MALE	High Grade	Stage IV	T3b	MX	N2
TCGA-E7-A7DU	28	0	73	MALE	Low Grade	Stage III	T3	M0	N0
TCGA-ZF-AA51	1714	0	69	FEMALE	High Grade	Stage II	T2	M0	NX
TCGA-FD-A6TF	69	1	80	FEMALE	High Grade	Stage IV	T3b	M1	N2
TCGA-FD-A43P	832	0	74	MALE	High Grade	Stage II	T2a	MX	N0
TCGA-GC-A3WC	540	0	80	FEMALE	High Grade	Stage III	T3	MX	N0
TCGA-FD-A3NA	1845	0	60	MALE	High Grade	Stage II	T2b	MX	N0
TCGA-DK-A6B1	2049	0	67	MALE	High Grade	Stage II	T2a	M0	N0
TCGA-ZF-A9RN	615	1	67	FEMALE	High Grade	Stage III	T3b	M0	NX
TCGA-ZF-AA4T	599	1	65	MALE	High Grade	Stage IV	T4	MX	N2
TCGA-DK-AA76	366	0	64	FEMALE	High Grade	Stage II	unknow	M0	N0
TCGA-GC-A4ZW	15	0	71	MALE	High Grade	Stage III	T3a	M0	N0
TCGA-ZF-A9R5	1090	0	59	MALE	High Grade	Stage III	T3	M0	N0
TCGA-GU-A42R	577	1	68	MALE	High Grade	Stage IV	T4a	MX	N2
TCGA-BL-A13J	81	1	65	MALE	High Grade	Stage IV	T4	M0	N2
TCGA-DK-AA6L	1163	1	48	MALE	High Grade	Stage IV	T3	MX	N1
TCGA-DK-A1AD	3420	0	69	MALE	High Grade	Stage IV	T3b	M0	N2
TCGA-4Z-AA82	1556	1	59	MALE	High Grade	Stage IV	T2a	M0	N1
TCGA-G2-A3IE	612	1	51	MALE	High Grade	Stage II	unknow	MX	NX
TCGA-DK-AA6P	457	0	72	FEMALE	High Grade	Stage II	unknow	M0	N0
TCGA-G2-A2EF	1884	0	50	MALE	High Grade	Stage II	unknow	M0	N0
TCGA-XF-A8HE	3817	0	47	MALE	High Grade	Stage III	T3b	MX	N0
TCGA-XF-A9SL	2020	1	69	MALE	High Grade	Stage IV	T3a	MX	N2
TCGA-XF-A9SZ	859	1	79	MALE	High Grade	Stage IV	T3b	MX	N2
TCGA-YF-AA3L	364	0	47	FEMALE	High Grade	Stage II	T2b	MX	N0
TCGA-S5-AA26	503	0	46	MALE	High Grade	Stage III	T3a	MX	N0
TCGA-C4-A0F0	59	0	60	MALE	High Grade	Stage II	T2b	M0	N0
TCGA-DK-A3IT	648	0	62	MALE	High Grade	Stage III	T3	M0	N0
TCGA-ZF-AA54	590	1	71	MALE	High Grade	Stage III	T3	MX	NX
TCGA-E7-A97Q	246	1	60	FEMALE	High Grade	Stage IV	T4a	MX	N3
TCGA-HQ-A5ND	274	1	78	MALE	High Grade	Stage IV	T3b	M0	N1
TCGA-CF-A9FL	565	1	85	MALE	High Grade	Stage III	T3b	M0	N0
TCGA-G2-AA3C	211	1	66	MALE	High Grade	Stage IV	T3b	M0	N1
TCGA-FD-A6TC	187	0	79	FEMALE	High Grade	Stage III	T4a	MX	N0
TCGA-FD-A6TK	330	0	60	MALE	High Grade	Stage III	T3a	MX	N0
TCGA-XF-A8HD	2964	0	77	MALE	High Grade	Stage III	T3a	MX	N0
TCGA-DK-A3X2	547	1	85	MALE	High Grade	Stage IV	T3	M0	N2
TCGA-GC-A6I3	0	0	90	FEMALE	High Grade	Stage IV	T3a	MX	N1
TCGA-FD-A3N5	685	1	69	MALE	High Grade	Stage II	T2b	MX	N0
TCGA-XF-A9SI	2423	0	73	FEMALE	High Grade	Stage II	T2b	MX	N0
TCGA-FT-A3EE	99	1	80	FEMALE	High Grade	Stage III	T4a	MX	N0
TCGA-CU-A3YL	906	0	67	MALE	High Grade	Stage III	T4a	M0	N0
TCGA-UY-A8OB	2109	0	63	MALE	High Grade	Stage IV	T3a	MX	N1
TCGA-5N-A9KM	530	1	73	FEMALE	High Grade	Stage III	T4a	MX	N0
TCGA-2F-A9KT	2352	0	83	MALE	High Grade	Stage II	T2b	M0	N0
TCGA-FD-A5BV	163	1	47	FEMALE	High Grade	Stage III	T3b	MX	N0
TCGA-GC-A3RB	582	0	54	MALE	High Grade	Stage III	T3b	M0	N0
TCGA-DK-A2I1	546	0	73	FEMALE	High Grade	Stage II	T2b	M0	N0
TCGA-FD-A3B7	122	1	66	MALE	High Grade	Stage III	T3a	MX	N0
TCGA-FD-A62N	82	0	69	MALE	High Grade	Stage III	T3b	MX	N0
TCGA-E7-A3Y1	163	0	57	MALE	Low Grade	Stage II	unknow	M0	N0
TCGA-DK-A3X1	2009	0	78	FEMALE	High Grade	Stage III	T3	M0	N0
TCGA-KQ-A41Q	361	0	89	MALE	High Grade	Stage III	T3b	MX	N0
TCGA-E7-A4XJ	68	1	66	MALE	High Grade	Stage II	T2	M0	N0
TCGA-K4-A83P	495	0	77	MALE	unknow	Stage IV	T4a	MX	N1
TCGA-K4-A5RI	356	1	67	FEMALE	High Grade	Stage III	T3a	MX	N0
TCGA-DK-A1AG	475	0	65	MALE	High Grade	Stage III	T3	M0	N0
TCGA-ZF-AA4X	2044	0	56	MALE	High Grade	Stage II	T2	M0	NX
TCGA-2F-A9KO	734	1	63	MALE	High Grade	Stage IV	T3	M0	N1
TCGA-GU-A42Q	344	1	67	MALE	High Grade	Stage III	T3b	M0	N0
TCGA-YC-A89H	573	0	78	FEMALE	High Grade	Stage II	unknow	MX	unknow
TCGA-K4-A3WS	761	0	66	MALE	High Grade	Stage III	T3a	MX	N0
TCGA-GC-A3OO	481	0	79	MALE	High Grade	Stage II	T2b	M0	N0
TCGA-XF-A9SY	640	0	60	FEMALE	High Grade	Stage IV	T3b	MX	N2
TCGA-CF-A3MF	383	0	34	MALE	Low Grade	Stage III	T3	M0	N0
TCGA-FD-A6TH	131	1	63	MALE	High Grade	Stage IV	T3	MX	N2
TCGA-DK-A6B0	2330	0	61	MALE	High Grade	Stage II	T2b	M0	N0
TCGA-LT-A8JT	641	0	69	FEMALE	High Grade	Stage II	T2a	M0	N0
TCGA-XF-AAN8	118	1	74	FEMALE	High Grade	Stage III	T3b	MX	N0
TCGA-XF-A9T3	68	0	69	FEMALE	High Grade	Stage IV	T3b	MX	N2
TCGA-DK-A3IU	706	1	58	MALE	High Grade	Stage II	T2b	M0	N0
TCGA-ZF-AA4V	1806	0	66	MALE	High Grade	Stage III	T3b	M0	N0
TCGA-XF-AAMZ	1348	1	81	FEMALE	High Grade	Stage IV	T3a	MX	N2
TCGA-E7-A8O8	13	0	59	MALE	High Grade	Stage II	T2	M0	N0
TCGA-FD-A62O	216	1	74	MALE	High Grade	Stage IV	T3a	MX	N2
TCGA-XF-A9SV	388	1	82	MALE	High Grade	Stage IV	T4a	M1	N2
TCGA-ZF-AA5P	372	0	65	MALE	High Grade	Stage IV	T2b	M0	N2
TCGA-PQ-A6FN	507	0	78	FEMALE	High Grade	Stage III	T3a	MX	N0
TCGA-E7-A7PW	416	0	63	MALE	High Grade	Stage III	T3a	M0	NX
TCGA-E7-A678	798	0	55	MALE	Low Grade	Stage III	T3	M0	N0
TCGA-2F-A9KW	254	1	67	FEMALE	High Grade	Stage III	T3b	MX	N0
TCGA-UY-A78O	2312	0	75	FEMALE	High Grade	Stage II	T2	MX	N0
TCGA-DK-A3IN	250	1	72	MALE	High Grade	Stage III	T4a	M0	N0
TCGA-FD-A5C1	1792	0	61	FEMALE	High Grade	Stage III	T3b	MX	N0
TCGA-XF-AAN0	1718	1	68	MALE	High Grade	Stage IV	T4a	M0	N2
TCGA-CF-A8HX	345	0	55	FEMALE	High Grade	Stage II	T2	M0	N0
TCGA-GD-A3OQ	95	0	48	MALE	High Grade	Stage IV	T4a	MX	N1
TCGA-FJ-A3Z9	385	1	72	MALE	High Grade	unknow	TX	M0	N0
TCGA-GC-A3RD	428	0	83	FEMALE	High Grade	Stage III	T3a	M0	N0
TCGA-ZF-AA4U	262	1	70	MALE	High Grade	Stage III	T4a	MX	NX
TCGA-FJ-A3ZF	524	0	73	MALE	High Grade	Stage III	unknow	M0	N0
TCGA-E7-A7DV	37	0	44	MALE	High Grade	Stage IV	T4	MX	N3
TCGA-XF-AAME	2828	1	64	FEMALE	High Grade	Stage II	T2b	MX	N0
TCGA-CU-A0YO	149	1	84	MALE	High Grade	Stage IV	T3a	MX	N2
TCGA-G2-A2EK	485	0	57	MALE	High Grade	Stage II	unknow	M0	N0
TCGA-DK-A3IK	146	1	87	MALE	High Grade	Stage IV	T3	M0	N2
TCGA-UY-A9PH	1561	0	73	MALE	High Grade	Stage II	T2b	MX	N0
TCGA-E7-A8O7	466	0	52	MALE	Low Grade	Stage II	T2	M0	N0
TCGA-CF-A3MH	398	0	75	MALE	Low Grade	Stage II	T2	M0	N0
TCGA-FD-A5BZ	835	1	77	FEMALE	High Grade	Stage IV	T3a	MX	N1
TCGA-FD-A3B3	974	1	74	FEMALE	High Grade	Stage III	T3	MX	N0
TCGA-GV-A3JZ	603	0	55	MALE	High Grade	Stage IV	T4a	MX	N3
TCGA-HQ-A2OE	1174	0	69	MALE	unknow	unknow	T2a	MX	N2
TCGA-BT-A0YX	400	1	70	FEMALE	High Grade	Stage III	T3b	M0	N0
TCGA-XF-AAMJ	1670	1	70	MALE	High Grade	Stage III	T3b	M0	N0
TCGA-CU-A3QU	158	0	58	MALE	High Grade	Stage IV	T2b	M0	N1
TCGA-XF-A9SM	1048	0	76	MALE	High Grade	Stage III	T3b	MX	N0
TCGA-K4-A6FZ	55	0	75	FEMALE	High Grade	Stage III	T3a	MX	N0
TCGA-BT-A20T	453	1	63	MALE	High Grade	Stage IV	T3b	M0	N1
TCGA-ZF-A9R1	773	0	81	MALE	High Grade	Stage IV	T3b	M0	N1
TCGA-DK-A3WY	4967	0	67	FEMALE	High Grade	Stage III	T3	M0	N0
TCGA-2F-A9KP	364	1	66	MALE	High Grade	Stage IV	T3a	MX	N2
TCGA-K4-A6MB	469	0	64	MALE	High Grade	Stage IV	T3b	MX	N1
TCGA-DK-A6B5	1542	0	45	MALE	High Grade	Stage IV	T4a	M0	N2
TCGA-XF-AAN3	2625	0	76	MALE	High Grade	Stage IV	T3b	MX	N2
TCGA-FD-A3B8	384	0	56	MALE	High Grade	Stage II	T2b	MX	N0
TCGA-BT-A20J	579	1	75	MALE	High Grade	Stage II	T2b	MX	N0
TCGA-FD-A6TD	386	1	77	MALE	High Grade	Stage III	T3a	MX	N0
TCGA-H4-A2HO	46	0	53	MALE	High Grade	Stage III	T4a	MX	N0
TCGA-GV-A3JV	434	1	66	MALE	High Grade	Stage IV	T3b	MX	N1
TCGA-UY-A9PE	189	0	86	MALE	High Grade	Stage IV	T2b	MX	N2
TCGA-FD-A3N6	851	0	43	FEMALE	High Grade	Stage II	T2b	MX	N0
TCGA-GD-A76B	224	0	86	FEMALE	High Grade	Stage II	T2b	MX	N0
TCGA-DK-AA75	340	1	82	MALE	High Grade	Stage III	T3	M0	N0

## Sheet: GSE31684 clinical
!Sample_title	!Sample_geo_accession	!Sample_status	!Sample_submission_date	!Sample_last_update_date	!Sample_type	!Sample_channel_count	!Sample_source_name_ch1	!Sample_organism_ch1	!Sample_characteristics_ch1	!Sample_characteristics_ch1	!Sample_characteristics_ch1	!Sample_characteristics_ch1	!Sample_characteristics_ch1	!Sample_characteristics_ch1	!Sample_characteristics_ch1	!Sample_characteristics_ch1	!Sample_characteristics_ch1	!Sample_characteristics_ch1	!Sample_characteristics_ch1	!Sample_characteristics_ch1	!Sample_characteristics_ch1	!Sample_characteristics_ch1	!Sample_characteristics_ch1	!Sample_characteristics_ch1	!Sample_characteristics_ch1	!Sample_characteristics_ch1	!Sample_characteristics_ch1	!Sample_characteristics_ch1	!Sample_characteristics_ch1
1_pT2	GSM786491	Public on Jan 23 2012	Aug 26 2011	Apr 30 2012	RNA	1	Bladder Cancer	Homo sapiens	gender: male	preopclinstage: T3	age at rc: 64.06	survival.months: 103.7864	rc_stage: pT2	rc_histology: TCC	plnd result: Negative	rc grade: High	nomogram score: 81.44001734	distant mets: 0	local recurrence: 0	urothelial recurrence: 1	metastasis: 0	last known status: DOC	prerc_chemo: No	post rc_chemo: No	smoking: Former	smokingpack-years: 20	recurrence free survival months (distant and local): 103.7864	recurrence/dod: No	cluster: 2
2_pT2	GSM786492	Public on Jan 23 2012	Aug 26 2011	Apr 30 2012	RNA	1	Bladder Cancer	Homo sapiens	gender: male	preopclinstage: T2	age at rc: 62.14	survival.months: 13.17454	rc_stage: pT2	rc_histology: TCC	plnd result: Negative	rc grade: High	nomogram score: 81.71198473	distant mets: 1	local recurrence: 0	urothelial recurrence: 0	metastasis: 1	last known status: DOD	prerc_chemo: No	post rc_chemo: Yes	postchemo type: salvage	smoking: Never	recurrence free survival months (distant and local): 7.129363	recurrence/dod: Yes	cluster: 2
3_pT2	GSM786493	Public on Jan 23 2012	Aug 26 2011	Apr 30 2012	RNA	1	Bladder Cancer	Homo sapiens	gender: female	preopclinstage: T2	age at rc: 65.96	survival.months: 19.77823	rc_stage: pT2	rc_histology: TCC	plnd result: Negative	rc grade: High	nomogram score: 79.95740897	distant mets: 0	local recurrence: 0	urothelial recurrence: 1	metastasis: 0	last known status: DOD	prerc_chemo: No	post rc_chemo: No	smoking: Current	smokingpack-years: 80	recurrence free survival months (distant and local): 10.38193	recurrence/dod: Yes	cluster: 1
4_pT4	GSM786494	Public on Jan 23 2012	Aug 26 2011	Apr 30 2012	RNA	1	Bladder Cancer	Homo sapiens	gender: male	preopclinstage: T2	age at rc: 56.1	survival.months: 16.4271	rc_stage: pT4	rc_histology: TCC	plnd result: Positive	rc grade: High	nomogram score: 11.08510015	distant mets: 1	local recurrence: 0	urothelial recurrence: 0	metastasis: 1	last known status: DOD	prerc_chemo: No	post rc_chemo: No	smoking: Former	smokingpack-years: 35	recurrence free survival months (distant and local): 15.54004	recurrence/dod: Yes	cluster: 2
5_pT4	GSM786495	Public on Jan 23 2012	Aug 26 2011	Apr 30 2012	RNA	1	Bladder Cancer	Homo sapiens	gender: female	preopclinstage: T3	age at rc: 68	survival.months: 13.14168	rc_stage: pT4	rc_histology: TCC/CIS	plnd result: Negative	rc grade: High	nomogram score: 49.06355452	distant mets: 0	local recurrence: 0	urothelial recurrence: 0	metastasis: 0	last known status: DOC	prerc_chemo: No	post rc_chemo: No	smoking: Former	smokingpack-years: 20	recurrence free survival months (distant and local): 13.14168	recurrence/dod: No	cluster: 1
6_pT3	GSM786496	Public on Jan 23 2012	Aug 26 2011	Apr 30 2012	RNA	1	Bladder Cancer	Homo sapiens	gender: male	preopclinstage: T2	age at rc: 69.93	survival.months: 4.435318	rc_stage: pT3	rc_histology: TCC	plnd result: Nx	rc grade: High	nomogram score: 41.39963921	distant mets: 1	local recurrence: 0	urothelial recurrence: 0	metastasis: 1	last known status: DOD	prerc_chemo: No	post rc_chemo: No	smoking: Former	smokingpack-years: 50	recurrence free survival months (distant and local): 2.726899	recurrence/dod: Yes	cluster: 1
7_pT1	GSM786497	Public on Jan 23 2012	Aug 26 2011	Apr 30 2012	RNA	1	Bladder Cancer	Homo sapiens	gender: male	preopclinstage: T2	age at rc: 65	survival.months: 87.85216	rc_stage: pT1	rc_histology: TCC	plnd result: Positive	rc grade: High	nomogram score: 50.12822813	distant mets: 0	local recurrence: 0	urothelial recurrence: 0	metastasis: 0	last known status: DOC	prerc_chemo: No	post rc_chemo: No	smoking: Current	smokingpack-years: 50	recurrence free survival months (distant and local): 87.85216	recurrence/dod: No	cluster: 2
8_pT3	GSM786498	Public on Jan 23 2012	Aug 26 2011	Apr 30 2012	RNA	1	Bladder Cancer	Homo sapiens	gender: male	preopclinstage: T1	age at rc: 69.44	survival.months: 173.4045	rc_stage: pT3	rc_histology: TCC/CIS	plnd result: Negative	rc grade: High	nomogram score: 64.48725601	distant mets: 0	local recurrence: 0	urothelial recurrence: 0	metastasis: 0	last known status: NED	prerc_chemo: No	post rc_chemo: No	smoking: Never	recurrence free survival months (distant and local): 173.4045	recurrence/dod: No	cluster: 2
9_pT2	GSM786499	Public on Jan 23 2012	Aug 26 2011	Apr 30 2012	RNA	1	Bladder Cancer	Homo sapiens	gender: male	preopclinstage: T2	age at rc: 47.47	survival.months: 108.4517	rc_stage: pT2	rc_histology: TCC	plnd result: Negative	rc grade: High	nomogram score: 76.49581054	distant mets: 1	local recurrence: 0	urothelial recurrence: 0	metastasis: 1	last known status: DOD	prerc_chemo: No	post rc_chemo: Yes	postchemo type: salvage	smoking: Former	smokingpack-years: 30	recurrence free survival months (distant and local): 96.16427	recurrence/dod: Yes
10_pT3	GSM786500	Public on Jan 23 2012	Aug 26 2011	Apr 30 2012	RNA	1	Bladder Cancer	Homo sapiens	gender: female	preopclinstage: T2	age at rc: 77.9	survival.months: 175.5072	rc_stage: pT3	rc_histology: TCC	plnd result: Nx	rc grade: High	nomogram score: 52.61069907	distant mets: 0	local recurrence: 0	urothelial recurrence: 0	metastasis: 0	last known status: DOC	prerc_chemo: No	post rc_chemo: No	smoking: Former	smokingpack-years: 20	recurrence free survival months (distant and local): 175.5072	recurrence/dod: No	cluster: 2
11_pT1	GSM786501	Public on Jan 23 2012	Aug 26 2011	Apr 30 2012	RNA	1	Bladder Cancer	Homo sapiens	gender: male	preopclinstage: T1	age at rc: 66.56	survival.months: 167.655	rc_stage: pT1	rc_histology: TCC	plnd result: Negative	rc grade: Low	nomogram score: 90.1987881	distant mets: 0	local recurrence: 0	urothelial recurrence: 0	metastasis: 0	last known status: NED	prerc_chemo: No	post rc_chemo: No	smoking: Never	recurrence free survival months (distant and local): 167.655	recurrence/dod: No	cluster: 1
12_pT2	GSM786502	Public on Jan 23 2012	Aug 26 2011	Apr 30 2012	RNA	1	Bladder Cancer	Homo sapiens	gender: male	preopclinstage: T1	age at rc: 65.11	survival.months: 102.7023	rc_stage: pT2	rc_histology: TCC	plnd result: Negative	rc grade: High	nomogram score: 40.62923558	distant mets: 1	local recurrence: 0	urothelial recurrence: 1	metastasis: 1	last known status: DOD	prerc_chemo: No	post rc_chemo: No	smoking: Never	recurrence free survival months (distant and local): 99.97536	recurrence/dod: Yes	cluster: 2
13_pT3	GSM786503	Public on Jan 23 2012	Aug 26 2011	Apr 30 2012	RNA	1	Bladder Cancer	Homo sapiens	gender: male	preopclinstage: T2	age at rc: 76.93	survival.months: 0.3942505	rc_stage: pT3	rc_histology: TCC/Squamous	plnd result: Negative	rc grade: High	nomogram score: 61.80483246	distant mets: 0	local recurrence: 0	urothelial recurrence: 0	metastasis: 0	last known status: DOC	prerc_chemo: No	post rc_chemo: No	smoking: Former	smokingpack-years: 45	recurrence free survival months (distant and local): 0.3942505	recurrence/dod: No	cluster: 2
14_pT4	GSM786504	Public on Jan 23 2012	Aug 26 2011	Apr 30 2012	RNA	1	Bladder Cancer	Homo sapiens	gender: male	preopclinstage: T2	age at rc: 68.04	survival.months: 10.84189	rc_stage: pT4	rc_histology: TCC	plnd result: Positive	rc grade: High	nomogram score: 1	distant mets: 1	local recurrence: 1	urothelial recurrence: 0	metastasis: 1	last known status: DOD	prerc_chemo: No	post rc_chemo: Yes	postchemo type: adjuvant	smoking: Former	smokingpack-years: 80	recurrence free survival months (distant and local): 7.326489	recurrence/dod: Yes
15_pT4	GSM786505	Public on Jan 23 2012	Aug 26 2011	Apr 30 2012	RNA	1	Bladder Cancer	Homo sapiens	gender: female	preopclinstage: T1	age at rc: 68.03	survival.months: 3.12115	rc_stage: pT4	rc_histology: TCC/Squamous	plnd result: Negative	rc grade: High	nomogram score: 47.79618735	distant mets: 0	local recurrence: 0	urothelial recurrence: 0	metastasis: 0	last known status: DOC	prerc_chemo: No	post rc_chemo: No	smoking: Current	smokingpack-years: 40	recurrence free survival months (distant and local): 3.12115	recurrence/dod: No	cluster: 2
16_pT3	GSM786506	Public on Jan 23 2012	Aug 26 2011	Apr 30 2012	RNA	1	Bladder Cancer	Homo sapiens	gender: male	preopclinstage: T2	age at rc: 72.77	survival.months: 3.351129	rc_stage: pT3	rc_histology: TCC	plnd result: Positive	rc grade: High	nomogram score: 21.52250158	distant mets: 1	local recurrence: 1	urothelial recurrence: 0	metastasis: 1	last known status: DOD	prerc_chemo: No	post rc_chemo: No	smoking: Current	smokingpack-years: 120	recurrence free survival months (distant and local): 1.741273	recurrence/dod: Yes	cluster: 2
17_pT3	GSM786507	Public on Jan 23 2012	Aug 26 2011	Apr 30 2012	RNA	1	Bladder Cancer	Homo sapiens	gender: female	preopclinstage: T1	age at rc: 59.65	survival.months: 0.6570842	rc_stage: pT3	rc_histology: TCC	plnd result: Positive	rc grade: High	nomogram score: 28.61319836	distant mets: 0	local recurrence: 0	urothelial recurrence: 0	metastasis: 0	last known status: NED	prerc_chemo: No	post rc_chemo: No	smoking: Former	smokingpack-years: 20	recurrence free survival months (distant and local): 0.6570842	recurrence/dod: No	cluster: 1
18_pT3	GSM786508	Public on Jan 23 2012	Aug 26 2011	Apr 30 2012	RNA	1	Bladder Cancer	Homo sapiens	gender: male	preopclinstage: T2	age at rc: 51.33	survival.months: 11.72895	rc_stage: pT3	rc_histology: TCC	plnd result: Negative	rc grade: High	nomogram score: 69.75442714	distant mets: 1	local recurrence: 1	urothelial recurrence: 0	metastasis: 1	last known status: DOD	prerc_chemo: No	post rc_chemo: Yes	postchemo type: adjuvant	smoking: Former	smokingpack-years: 10	recurrence free survival months (distant and local): 8.312115	recurrence/dod: Yes
19_pT2	GSM786509	Public on Jan 23 2012	Aug 26 2011	Apr 30 2012	RNA	1	Bladder Cancer	Homo sapiens	gender: male	preopclinstage: T2	age at rc: 73.32	survival.months: 31.31006	rc_stage: pT2	rc_histology: TCC	plnd result: Nx	rc grade: High	nomogram score: 25.40171907	distant mets: 0	local recurrence: 0	urothelial recurrence: 0	metastasis: 0	last known status: NED	prerc_chemo: No	post rc_chemo: No	smoking: Current	smokingpack-years: 10	recurrence free survival months (distant and local): 31.31006	recurrence/dod: No	cluster: 2
20_pT4	GSM786510	Public on Jan 23 2012	Aug 26 2011	Apr 30 2012	RNA	1	Bladder Cancer	Homo sapiens	gender: male	preopclinstage: T3	age at rc: 56.61	survival.months: 8.213552	rc_stage: pT4	rc_histology: TCC	plnd result: Positive	rc grade: High	nomogram score: 8.270066426	distant mets: 1	local recurrence: 0	urothelial recurrence: 0	metastasis: 1	last known status: DOD	prerc_chemo: Yes	post rc_chemo: Yes	postchemo type: salvage	smoking: Former	smokingpack-years: 35	recurrence free survival months (distant and local): 3.351129	recurrence/dod: Yes
21_pT4	GSM786511	Public on Jan 23 2012	Aug 26 2011	Apr 30 2012	RNA	1	Bladder Cancer	Homo sapiens	gender: male	preopclinstage: T2	age at rc: 78.08	survival.months: 24.67351	rc_stage: pT4	rc_histology: TCC	plnd result: Positive	rc grade: High	nomogram score: 4.925223883	distant mets: 0	local recurrence: 0	urothelial recurrence: 0	metastasis: 0	last known status: DOC	prerc_chemo: No	post rc_chemo: No	smoking: Former	smokingpack-years: 120	recurrence free survival months (distant and local): 24.67351	recurrence/dod: No	cluster: 2
22_pT3	GSM786512	Public on Jan 23 2012	Aug 26 2011	Apr 30 2012	RNA	1	Bladder Cancer	Homo sapiens	gender: male	preopclinstage: T2	age at rc: 68.75	survival.months: 13.30595	rc_stage: pT3	rc_histology: TCC	plnd result: Positive	rc grade: High	nomogram score: 1	distant mets: 1	local recurrence: 1	urothelial recurrence: 0	metastasis: 1	last known status: DOD	prerc_chemo: No	post rc_chemo: Yes	postchemo type: salvage	smoking: Former	smokingpack-years: 5	recurrence free survival months (distant and local): 8.11499	recurrence/dod: Yes
23_pT4	GSM786513	Public on Jan 23 2012	Aug 26 2011	Apr 30 2012	RNA	1	Bladder Cancer	Homo sapiens	gender: male	preopclinstage: T2	age at rc: 69.49	survival.months: 1.084189	rc_stage: pT4	rc_histology: TCC	plnd result: Nx	rc grade: High	nomogram score: 36.09372092	distant mets: 0	local recurrence: 0	urothelial recurrence: 0	metastasis: 0	last known status: DOC	prerc_chemo: No	post rc_chemo: No	smoking: Former	smokingpack-years: unk	recurrence free survival months (distant and local): 1.084189	recurrence/dod: No	cluster: 2
24_pT4	GSM786514	Public on Jan 23 2012	Aug 26 2011	Apr 30 2012	RNA	1	Bladder Cancer	Homo sapiens	gender: male	preopclinstage: T3	age at rc: 62.08	survival.months: 7.326489	rc_stage: pT4	rc_histology: TCC	plnd result: Positive	rc grade: High	nomogram score: 9.672482387	distant mets: 1	local recurrence: 0	urothelial recurrence: 0	metastasis: 1	last known status: DOD	prerc_chemo: No	post rc_chemo: Yes	postchemo type: adjuvant	smoking: Former	smokingpack-years: 10	recurrence free survival months (distant and local): 4.468172	recurrence/dod: Yes
25_pT3	GSM786515	Public on Jan 23 2012	Aug 26 2011	Apr 30 2012	RNA	1	Bladder Cancer	Homo sapiens	gender: female	preopclinstage: T2	age at rc: 72.72	survival.months: 3.285421	rc_stage: pT3	rc_histology: TCC	plnd result: Negative	rc grade: High	nomogram score: 60.78974289	distant mets: 0	local recurrence: 0	urothelial recurrence: 0	metastasis: 0	last known status: DOC	prerc_chemo: No	post rc_chemo: No	smoking: Never	recurrence free survival months (distant and local): 3.285421	recurrence/dod: No	cluster: 1
26_pT4	GSM786516	Public on Jan 23 2012	Aug 26 2011	Apr 30 2012	RNA	1	Bladder Cancer	Homo sapiens	gender: female	preopclinstage: T2	age at rc: 72.4	survival.months: 14.423	rc_stage: pT4	rc_histology: TCC	plnd result: Nx	rc grade: High	nomogram score: 34.37579285	distant mets: 1	local recurrence: 1	urothelial recurrence: 0	metastasis: 1	last known status: DOD	prerc_chemo: No	post rc_chemo: Yes	postchemo type: salvage	smoking: Former	smokingpack-years: 60	recurrence free survival months (distant and local): 8.246407	recurrence/dod: Yes
27_pT1	GSM786517	Public on Jan 23 2012	Aug 26 2011	Apr 30 2012	RNA	1	Bladder Cancer	Homo sapiens	gender: male	preopclinstage: T1	age at rc: 59.39	survival.months: 56.93634	rc_stage: pT1	rc_histology: TCC	plnd result: Negative	rc grade: High	nomogram score: 81.96959756	distant mets: 0	local recurrence: 0	urothelial recurrence: 0	metastasis: 0	last known status: NED	prerc_chemo: No	post rc_chemo: No	smoking: Never	recurrence free survival months (distant and local): 56.93634	recurrence/dod: No	cluster: 1
28_pT3	GSM786518	Public on Jan 23 2012	Aug 26 2011	Apr 30 2012	RNA	1	Bladder Cancer	Homo sapiens	gender: male	preopclinstage: T3	age at rc: 74.61	survival.months: 58.31622	rc_stage: pT3	rc_histology: TCC	plnd result: Positive	rc grade: High	nomogram score: 21.96386456	distant mets: 1	local recurrence: 1	urothelial recurrence: 1	metastasis: 1	last known status: DOD	prerc_chemo: No	post rc_chemo: Yes	postchemo type: salvage	smoking: Current	smokingpack-years: 60	recurrence free survival months (distant and local): 8.344969	recurrence/dod: Yes
29_pT3	GSM786519	Public on Jan 23 2012	Aug 26 2011	Apr 30 2012	RNA	1	Bladder Cancer	Homo sapiens	gender: male	preopclinstage: T2	age at rc: 58.15	survival.months: 4.960986	rc_stage: pT3	rc_histology: TCC	plnd result: Positive	rc grade: High	nomogram score: 17.30881569	distant mets: 1	local recurrence: 1	urothelial recurrence: 0	metastasis: 1	last known status: DOD	prerc_chemo: No	post rc_chemo: No	smoking: Former	smokingpack-years: 70	recurrence free survival months (distant and local): 2.89117	recurrence/dod: Yes	cluster: 2
30_pT4	GSM786520	Public on Jan 23 2012	Aug 26 2011	Apr 30 2012	RNA	1	Bladder Cancer	Homo sapiens	gender: female	preopclinstage: T2	age at rc: 52.99	survival.months: 9.297741	rc_stage: pT4	rc_histology: TCC/Squamous	plnd result: Negative	rc grade: High	nomogram score: 46.67259699	distant mets: 1	local recurrence: 1	urothelial recurrence: 0	metastasis: 1	last known status: DOD	prerc_chemo: No	post rc_chemo: Yes	postchemo type: salvage	smoking: Former	smokingpack-years: unk	recurrence free survival months (distant and local): 2.004107	recurrence/dod: Yes
31_pT4	GSM786521	Public on Jan 23 2012	Aug 26 2011	Apr 30 2012	RNA	1	Bladder Cancer	Homo sapiens	gender: male	preopclinstage: T2	age at rc: 64.53	survival.months: 12.64887	rc_stage: pT4	rc_histology: TCC	plnd result: Positive	rc grade: High	nomogram score: 9.39539484	distant mets: 1	local recurrence: 0	urothelial recurrence: 0	metastasis: 1	last known status: DOD	prerc_chemo: No	post rc_chemo: Yes	postchemo type: adjuvant	smoking: Former	smokingpack-years: 5	recurrence free survival months (distant and local): 11.03901	recurrence/dod: Yes
32_pT3	GSM786522	Public on Jan 23 2012	Aug 26 2011	Apr 30 2012	RNA	1	Bladder Cancer	Homo sapiens	gender: male	preopclinstage: T2	age at rc: 56.47	survival.months: 72.54209	rc_stage: pT3	rc_histology: TCC/Squamous	plnd result: Negative	rc grade: High	nomogram score: 67.59430251	distant mets: 0	local recurrence: 0	urothelial recurrence: 0	metastasis: 0	last known status: NED	prerc_chemo: No	post rc_chemo: Yes	postchemo type: adjuvant	smoking: Current	smokingpack-years: 60	recurrence free survival months (distant and local): 72.54209	recurrence/dod: No
33_pTa	GSM786523	Public on Jan 23 2012	Aug 26 2011	Apr 30 2012	RNA	1	Bladder Cancer	Homo sapiens	gender: male	preopclinstage: T2	age at rc: 73.42	survival.months: 90.1191	rc_stage: pTa	rc_histology: TCC	plnd result: Negative	rc grade: Low	nomogram score: 89.88210291	distant mets: 0	local recurrence: 0	urothelial recurrence: 1	metastasis: 0	last known status: DOD	prerc_chemo: No	post rc_chemo: No	smoking: Former	smokingpack-years: 10	recurrence free survival months (distant and local): 90.1191	recurrence/dod: Yes	cluster: 1
34_pT3	GSM786524	Public on Jan 23 2012	Aug 26 2011	Apr 30 2012	RNA	1	Bladder Cancer	Homo sapiens	gender: male	preopclinstage: T1	age at rc: 68.35	survival.months: 19.58111	rc_stage: pT3	rc_histology: TCC	plnd result: Negative	rc grade: High	nomogram score: 64.33773142	distant mets: 1	local recurrence: 1	urothelial recurrence: 0	metastasis: 1	last known status: DOD	prerc_chemo: No	post rc_chemo: Yes	postchemo type: adjuvant	smoking: Former	smokingpack-years: 60	recurrence free survival months (distant and local): 12.9117	recurrence/dod: Yes
35_pT4	GSM786525	Public on Jan 23 2012	Aug 26 2011	Apr 30 2012	RNA	1	Bladder Cancer	Homo sapiens	gender: female	preopclinstage: Ta	age at rc: 68.72	survival.months: 5.322382	rc_stage: pT4	rc_histology: TCC	plnd result: Positive	rc grade: High	nomogram score: 1	distant mets: 0	local recurrence: 0	urothelial recurrence: 0	metastasis: 0	last known status: DOC	prerc_chemo: No	post rc_chemo: No	smoking: Current	smokingpack-years: 90	recurrence free survival months (distant and local): 5.322382	recurrence/dod: No	cluster: 2
36_pT3	GSM786526	Public on Jan 23 2012	Aug 26 2011	Apr 30 2012	RNA	1	Bladder Cancer	Homo sapiens	gender: male	preopclinstage: T2	age at rc: 84.48	survival.months: 3.383984	rc_stage: pT3	rc_histology: TCC	plnd result: Nx	rc grade: High	nomogram score: 38.24540238	distant mets: 0	local recurrence: 0	urothelial recurrence: 0	metastasis: 0	last known status: NED	prerc_chemo: No	post rc_chemo: No	smoking: Former	smokingpack-years: 40	recurrence free survival months (distant and local): 3.383984	recurrence/dod: No	cluster: 2
37_pTa	GSM786527	Public on Jan 23 2012	Aug 26 2011	Apr 30 2012	RNA	1	Bladder Cancer	Homo sapiens	gender: female	preopclinstage: T1	age at rc: 75.32	survival.months: 91.17043	rc_stage: pTa	rc_histology: TCC	plnd result: Negative	rc grade: High	nomogram score: 76.02888814	distant mets: 0	local recurrence: 0	urothelial recurrence: 0	metastasis: 0	last known status: DOC	prerc_chemo: No	post rc_chemo: No	smoking: Current	smokingpack-years: 60	recurrence free survival months (distant and local): 91.17043	recurrence/dod: No	cluster: 1
38_pT3	GSM786528	Public on Jan 23 2012	Aug 26 2011	Apr 30 2012	RNA	1	Bladder Cancer	Homo sapiens	gender: female	preopclinstage: T2	age at rc: 91.08	survival.months: 2.825462	rc_stage: pT3	rc_histology: TCC	plnd result: Nx	rc grade: High	nomogram score: 31.81022665	distant mets: 0	local recurrence: 0	urothelial recurrence: 0	metastasis: 0	last known status: DOC	prerc_chemo: No	post rc_chemo: No	smoking: Former	smokingpack-years: 50	recurrence free survival months (distant and local): 2.825462	recurrence/dod: No	cluster: 2
39_pT3	GSM786529	Public on Jan 23 2012	Aug 26 2011	Apr 30 2012	RNA	1	Bladder Cancer	Homo sapiens	gender: male	preopclinstage: T1	age at rc: 57.33	survival.months: 27.59754	rc_stage: pT3	rc_histology: TCC	plnd result: Positive	rc grade: High	nomogram score: 22.16502989	distant mets: 1	local recurrence: 0	urothelial recurrence: 0	metastasis: 1	last known status: DOD	prerc_chemo: No	post rc_chemo: Yes	postchemo type: adjuvant	smoking: Never	recurrence free survival months (distant and local): 22.37372	recurrence/dod: Yes	cluster: 1
40_pT3	GSM786530	Public on Jan 23 2012	Aug 26 2011	Apr 30 2012	RNA	1	Bladder Cancer	Homo sapiens	gender: female	preopclinstage: T2	age at rc: 77	survival.months: 9.921971	rc_stage: pT3	rc_histology: TCC	plnd result: NX	rc grade: High	nomogram score: 46.44766646	distant mets: 1	local recurrence: 1	urothelial recurrence: 0	metastasis: 1	last known status: DOD	prerc_chemo: No	post rc_chemo: Yes	postchemo type: salvage	smoking: Former	smokingpack-years: 40	recurrence free survival months (distant and local): 6.899384	recurrence/dod: Yes
41_pT3	GSM786531	Public on Jan 23 2012	Aug 26 2011	Apr 30 2012	RNA	1	Bladder Cancer	Homo sapiens	gender: male	preopclinstage: T2	age at rc: 80.66	survival.months: 102.6366	rc_stage: pT3	rc_histology: TCC	plnd result: Negative	rc grade: High	nomogram score: 43.10781602	distant mets: 0	local recurrence: 0	urothelial recurrence: 0	metastasis: 0	last known status: DOC	prerc_chemo: No	post rc_chemo: No	smoking: Former	smokingpack-years: 60	recurrence free survival months (distant and local): 102.6366	recurrence/dod: No	cluster: 1
42_pT3	GSM786532	Public on Jan 23 2012	Aug 26 2011	Apr 30 2012	RNA	1	Bladder Cancer	Homo sapiens	gender: female	preopclinstage: T2	age at rc: 74.92	survival.months: 3.318275	rc_stage: pT3	rc_histology: TCC	plnd result: Positive	rc grade: High	nomogram score: 23.81320156	distant mets: 1	local recurrence: 1	urothelial recurrence: 0	metastasis: 1	last known status: DOD	prerc_chemo: No	post rc_chemo: Yes	postchemo type: salvage	smoking: Former	smokingpack-years: 58	recurrence free survival months (distant and local): 1.544148	recurrence/dod: Yes
43_pT3	GSM786533	Public on Jan 23 2012	Aug 26 2011	Apr 30 2012	RNA	1	Bladder Cancer	Homo sapiens	gender: male	preopclinstage: T2	age at rc: 75.2	survival.months: 110.1273	rc_stage: pT3	rc_histology: TCC	plnd result: Negative	rc grade: High	nomogram score: 59.59072639	distant mets: 0	local recurrence: 1	urothelial recurrence: 1	metastasis: 1	last known status: DOD	prerc_chemo: No	post rc_chemo: Yes	postchemo type: salvage	smoking: Former	smokingpack-years: 30	recurrence free survival months (distant and local): 6.767967	recurrence/dod: Yes
44_pT1	GSM786534	Public on Jan 23 2012	Aug 26 2011	Apr 30 2012	RNA	1	Bladder Cancer	Homo sapiens	gender: male	preopclinstage: T1	age at rc: 88.5	survival.months: 105.7906	rc_stage: pT1	rc_histology: TCC	plnd result: Nx	rc grade: High	nomogram score: 69.0645029	distant mets: 0	local recurrence: 0	urothelial recurrence: 0	metastasis: 0	last known status: NED	prerc_chemo: No	post rc_chemo: No	smoking: Never	recurrence free survival months (distant and local): 105.7906	recurrence/dod: No	cluster: 1
45_pT3	GSM786535	Public on Jan 23 2012	Aug 26 2011	Apr 30 2012	RNA	1	Bladder Cancer	Homo sapiens	gender: male	preopclinstage: T2	age at rc: 69.75	survival.months: 5.585216	rc_stage: pT3	rc_histology: TCC	plnd result: Positive	rc grade: High	nomogram score: 20.65263972	distant mets: 0	local recurrence: 0	urothelial recurrence: 0	metastasis: 0	last known status: DOC	prerc_chemo: No	post rc_chemo: No	smoking: Former	smokingpack-years: 40	recurrence free survival months (distant and local): 5.585216	recurrence/dod: No	cluster: 1
46_pT4	GSM786536	Public on Jan 23 2012	Aug 26 2011	Apr 30 2012	RNA	1	Bladder Cancer	Homo sapiens	gender: male	preopclinstage: T3	age at rc: 89.46	survival.months: 7.655031	rc_stage: pT4	rc_histology: TCC	plnd result: Nx	rc grade: High	nomogram score: 15.38748125	distant mets: 1	local recurrence: 1	urothelial recurrence: 0	metastasis: 1	last known status: DOD	prerc_chemo: No	post rc_chemo: No	smoking: Former	smokingpack-years: 10	recurrence free survival months (distant and local): 6.045175	recurrence/dod: Yes	cluster: 2
47_pT2	GSM786537	Public on Jan 23 2012	Aug 26 2011	Apr 30 2012	RNA	1	Bladder Cancer	Homo sapiens	gender: female	preopclinstage: T2	age at rc: 53	survival.months: 17.01848	rc_stage: pT2	rc_histology: TCC	plnd result: Negative	rc grade: High	nomogram score: 82.51542593	distant mets: 1	local recurrence: 0	urothelial recurrence: 0	metastasis: 1	last known status: DOD	prerc_chemo: No	post rc_chemo: No	smoking: Former	smokingpack-years: unk	recurrence free survival months (distant and local): 16.29569	recurrence/dod: Yes	cluster: 2
48_pT2	GSM786538	Public on Jan 23 2012	Aug 26 2011	Apr 30 2012	RNA	1	Bladder Cancer	Homo sapiens	gender: male	preopclinstage: T1	age at rc: 80.4	survival.months: 64.39425	rc_stage: pT2	rc_histology: TCC	plnd result: Negative	rc grade: High	nomogram score: 68.97142268	distant mets: 0	local recurrence: 0	urothelial recurrence: 0	metastasis: 0	last known status: DOC	prerc_chemo: No	post rc_chemo: No	smoking: Never	recurrence free survival months (distant and local): 64.39425	recurrence/dod: No	cluster: 2
49_pTa	GSM786539	Public on Jan 23 2012	Aug 26 2011	Apr 30 2012	RNA	1	Bladder Cancer	Homo sapiens	gender: female	preopclinstage: T2	age at rc: 66.03	survival.months: 120.7721	rc_stage: pTa	rc_histology: TCC	plnd result: Negative	rc grade: High	nomogram score: 54.14254844	distant mets: 0	local recurrence: 0	urothelial recurrence: 0	metastasis: 0	last known status: NED	prerc_chemo: No	post rc_chemo: No	smoking: Current	smokingpack-years: 25	recurrence free survival months (distant and local): 120.7721	recurrence/dod: No	cluster: 1
50_pT4	GSM786540	Public on Jan 23 2012	Aug 26 2011	Apr 30 2012	RNA	1	Bladder Cancer	Homo sapiens	gender: male	preopclinstage: T3	age at rc: 55.56	survival.months: 44.68172	rc_stage: pT4	rc_histology: TCC	plnd result: Positive	rc grade: High	nomogram score: 12.38708981	distant mets: 0	local recurrence: 0	urothelial recurrence: 0	metastasis: 0	last known status: NED	prerc_chemo: No	post rc_chemo: Yes	postchemo type: adjuvant	smoking: Current	smokingpack-years: 30	recurrence free survival months (distant and local): 44.68172	recurrence/dod: No
51_pTa	GSM786541	Public on Jan 23 2012	Aug 26 2011	Apr 30 2012	RNA	1	Bladder Cancer	Homo sapiens	gender: male	preopclinstage: Ta	age at rc: 78.05	survival.months: 91.66324	rc_stage: pTa	rc_histology: TCC	plnd result: Negative	rc grade: High	nomogram score: 82.52366144	distant mets: 0	local recurrence: 0	urothelial recurrence: 0	metastasis: 0	last known status: DOC	prerc_chemo: No	post rc_chemo: No	smoking: Former	smokingpack-years: 10	recurrence free survival months (distant and local): 91.66324	recurrence/dod: No	cluster: 1
52_pT4	GSM786542	Public on Jan 23 2012	Aug 26 2011	Apr 30 2012	RNA	1	Bladder Cancer	Homo sapiens	gender: female	preopclinstage: T2	age at rc: 68.7	survival.months: 4.435318	rc_stage: pT4	rc_histology: TCC	plnd result: Positive	rc grade: High	nomogram score: 6.797760997	distant mets: 1	local recurrence: 0	urothelial recurrence: 0	metastasis: 1	last known status: DOD	prerc_chemo: No	post rc_chemo: Yes	postchemo type: salvage	smoking: Never	recurrence free survival months (distant and local): 3.909651	recurrence/dod: Yes	cluster: 1
53_pT3	GSM786543	Public on Jan 23 2012	Aug 26 2011	Apr 30 2012	RNA	1	Bladder Cancer	Homo sapiens	gender: male	preopclinstage: T2	age at rc: 61.14	survival.months: 79.44148	rc_stage: pT3	rc_histology: TCC/Squamous	plnd result: Negative	rc grade: High	nomogram score: 68.60720905	distant mets: 0	local recurrence: 0	urothelial recurrence: 0	metastasis: 0	last known status: DOC	prerc_chemo: No	post rc_chemo: No	smoking: Never	recurrence free survival months (distant and local): 79.44148	recurrence/dod: No	cluster: 2
54_pT3	GSM786544	Public on Jan 23 2012	Aug 26 2011	Apr 30 2012	RNA	1	Bladder Cancer	Homo sapiens	gender: female	preopclinstage: T2	age at rc: 79.39	survival.months: 13.66735	rc_stage: pT3	rc_histology: TCC	plnd result: Positive	rc grade: High	nomogram score: 20.63742433	distant mets: 1	local recurrence: 1	urothelial recurrence: 0	metastasis: 1	last known status: DOD	prerc_chemo: No	post rc_chemo: Yes	postchemo type: salvage	smoking: Former	smokingpack-years: 5	recurrence free survival months (distant and local): 2.529774	recurrence/dod: Yes
55_pT3	GSM786545	Public on Jan 23 2012	Aug 26 2011	Apr 30 2012	RNA	1	Bladder Cancer	Homo sapiens	gender: female	preopclinstage: T2	age at rc: 84.11	survival.months: 65.28131	rc_stage: pT3	rc_histology: TCC	plnd result: Nx	rc grade: High	nomogram score: 4.814475736	distant mets: 0	local recurrence: 0	urothelial recurrence: 0	metastasis: 0	last known status: DOC	prerc_chemo: No	post rc_chemo: No	smoking: Former	smokingpack-years: 50	recurrence free survival months (distant and local): 65.28131	recurrence/dod: No	cluster: 1
56_pT4	GSM786546	Public on Jan 23 2012	Aug 26 2011	Apr 30 2012	RNA	1	Bladder Cancer	Homo sapiens	gender: male	preopclinstage: T2	age at rc: 83.63	survival.months: 0.788501	rc_stage: pT4	rc_histology: TCC	plnd result: Nx	rc grade: High	nomogram score: 23.17374223	distant mets: 0	local recurrence: 0	urothelial recurrence: 0	metastasis: 0	last known status: DOD	prerc_chemo: No	post rc_chemo: No	smoking: Former	smokingpack-years: 30	recurrence free survival months (distant and local): 0.788501	recurrence/dod: Yes	cluster: 1
57_pT3	GSM786547	Public on Jan 23 2012	Aug 26 2011	Apr 30 2012	RNA	1	Bladder Cancer	Homo sapiens	gender: male	preopclinstage: T2	age at rc: 71.91	survival.months: 13.47023	rc_stage: pT3	rc_histology: TCC	plnd result: Positive	rc grade: High	nomogram score: 22.55107049	distant mets: 1	local recurrence: 0	urothelial recurrence: 0	metastasis: 1	last known status: DOD	prerc_chemo: No	post rc_chemo: Yes	postchemo type: salvage	smoking: Former	smokingpack-years: 40	recurrence free survival months (distant and local): 1.379877	recurrence/dod: Yes
58_pT2	GSM786548	Public on Jan 23 2012	Aug 26 2011	Apr 30 2012	RNA	1	Bladder Cancer	Homo sapiens	gender: male	preopclinstage: T1	age at rc: 74.68	survival.months: 109.3717	rc_stage: pT2	rc_histology: TCC	plnd result: Negative	rc grade: High	nomogram score: 76.89741603	distant mets: 0	local recurrence: 0	urothelial recurrence: 0	metastasis: 0	last known status: DOC	prerc_chemo: No	post rc_chemo: No	smoking: Former	smokingpack-years: 100	recurrence free survival months (distant and local): 109.3717	recurrence/dod: No	cluster: 1
59_pT3	GSM786549	Public on Jan 23 2012	Aug 26 2011	Apr 30 2012	RNA	1	Bladder Cancer	Homo sapiens	gender: male	preopclinstage: T2	age at rc: 60.47	survival.months: 111.4415	rc_stage: pT3	rc_histology: TCC	plnd result: Negative	rc grade: High	nomogram score: 67.28948158	distant mets: 1	local recurrence: 1	urothelial recurrence: 0	metastasis: 1	last known status: NED	prerc_chemo: No	post rc_chemo: Yes	postchemo type: salvage	smoking: Never	recurrence free survival months (distant and local): 15.34292	recurrence/dod: Yes	cluster: 1
60_pT3	GSM786550	Public on Jan 23 2012	Aug 26 2011	Apr 30 2012	RNA	1	Bladder Cancer	Homo sapiens	gender: male	preopclinstage: T2	age at rc: 81.49	survival.months: 9.823409	rc_stage: pT3	rc_histology: TCC	plnd result: Negative	rc grade: High	nomogram score: 57.4680497	distant mets: 1	local recurrence: 0	urothelial recurrence: 0	metastasis: 1	last known status: DOD	prerc_chemo: No	post rc_chemo: No	smoking: Former	smokingpack-years: 60	recurrence free survival months (distant and local): 9.002053	recurrence/dod: Yes	cluster: NA
61_pT3	GSM786551	Public on Jan 23 2012	Aug 26 2011	Apr 30 2012	RNA	1	Bladder Cancer	Homo sapiens	gender: female	preopclinstage: T2	age at rc: 67.33	survival.months: 102.5708	rc_stage: pT3	rc_histology: TCC	plnd result: Negative	rc grade: High	nomogram score: 66.05294322	distant mets: 0	local recurrence: 0	urothelial recurrence: 0	metastasis: 0	last known status: NED	prerc_chemo: No	post rc_chemo: Yes	postchemo type: adjuvant	smoking: Never	recurrence free survival months (distant and local): 102.5708	recurrence/dod: No	cluster: 2
62_pT3	GSM786552	Public on Jan 23 2012	Aug 26 2011	Apr 30 2012	RNA	1	Bladder Cancer	Homo sapiens	gender: male	preopclinstage: T2	age at rc: 84.02	survival.months: 7.786448	rc_stage: pT3	rc_histology: TCC	plnd result: Negative	rc grade: High	nomogram score: 46.60077495	distant mets: 0	local recurrence: 0	urothelial recurrence: 0	metastasis: 0	last known status: DOC	prerc_chemo: No	post rc_chemo: No	smoking: Former	smokingpack-years: 40	recurrence free survival months (distant and local): 7.786448	recurrence/dod: No	cluster: 1
63_pT4	GSM786553	Public on Jan 23 2012	Aug 26 2011	Apr 30 2012	RNA	1	Bladder Cancer	Homo sapiens	gender: male	preopclinstage: T2	age at rc: 69.17	survival.months: 101.8809	rc_stage: pT4	rc_histology: TCC	plnd result: Positive	rc grade: High	nomogram score: 1	distant mets: 0	local recurrence: 0	urothelial recurrence: 1	metastasis: 0	last known status: NED	prerc_chemo: No	post rc_chemo: Yes	postchemo type: adjuvant	smoking: Former	smokingpack-years: 55	recurrence free survival months (distant and local): 101.8809	recurrence/dod: No
64_pT3	GSM786554	Public on Jan 23 2012	Aug 26 2011	Apr 30 2012	RNA	1	Bladder Cancer	Homo sapiens	gender: male	preopclinstage: T2	age at rc: 72.87	survival.months: 32.62423	rc_stage: pT3	rc_histology: TCC	plnd result: Negative	rc grade: High	nomogram score: 14.52217463	distant mets: 0	local recurrence: 0	urothelial recurrence: 0	metastasis: 0	last known status: DOC	prerc_chemo: No	post rc_chemo: No	smoking: Current	smokingpack-years: 120	recurrence free survival months (distant and local): 32.62423	recurrence/dod: No	cluster: 1
65_pT1	GSM786555	Public on Jan 23 2012	Aug 26 2011	Apr 30 2012	RNA	1	Bladder Cancer	Homo sapiens	gender: male	preopclinstage: T1	age at rc: 62.44	survival.months: 3.449692	rc_stage: pT1	rc_histology: TCC	plnd result: Negative	rc grade: Low	nomogram score: 90.70677037	distant mets: 0	local recurrence: 0	urothelial recurrence: 0	metastasis: 0	last known status: DOC	prerc_chemo: No	post rc_chemo: No	smoking: Former	smokingpack-years: 30	recurrence free survival months (distant and local): 3.449692	recurrence/dod: No	cluster: 1
66_pTa	GSM786556	Public on Jan 23 2012	Aug 26 2011	Apr 30 2012	RNA	1	Bladder Cancer	Homo sapiens	gender: male	preopclinstage: Ta	age at rc: 57.37	survival.months: 79.6386	rc_stage: pTa	rc_histology: TCC	plnd result: Negative	rc grade: Low	nomogram score: 92.15448049	distant mets: 0	local recurrence: 0	urothelial recurrence: 0	metastasis: 0	last known status: NED	prerc_chemo: No	post rc_chemo: No	smoking: Former	smokingpack-years: unk	recurrence free survival months (distant and local): 79.6386	recurrence/dod: No	cluster: 1
67_pT3	GSM786557	Public on Jan 23 2012	Aug 26 2011	Apr 30 2012	RNA	1	Bladder Cancer	Homo sapiens	gender: male	preopclinstage: T2	age at rc: 81.5	survival.months: 103.8522	rc_stage: pT3	rc_histology: TCC	plnd result: Negative	rc grade: High	nomogram score: 10.62897531	distant mets: 0	local recurrence: 0	urothelial recurrence: 0	metastasis: 0	last known status: DOC	prerc_chemo: No	post rc_chemo: No	smoking: Current	smokingpack-years: 25	recurrence free survival months (distant and local): 103.8522	recurrence/dod: No	cluster: 2
68_pT1	GSM786558	Public on Jan 23 2012	Aug 26 2011	Apr 30 2012	RNA	1	Bladder Cancer	Homo sapiens	gender: female	preopclinstage: Ta	age at rc: 72.61	survival.months: 100.9938	rc_stage: pT1	rc_histology: TCC	plnd result: NX	rc grade: Low	nomogram score: 54.02532403	distant mets: 0	local recurrence: 0	urothelial recurrence: 0	metastasis: 0	last known status: NED	prerc_chemo: No	post rc_chemo: No	smoking: Former	smokingpack-years: 15	recurrence free survival months (distant and local): 100.9938	recurrence/dod: No	cluster: 1
69_pT1	GSM786559	Public on Jan 23 2012	Aug 26 2011	Apr 30 2012	RNA	1	Bladder Cancer	Homo sapiens	gender: female	preopclinstage: Ta	age at rc: 85.09	survival.months: 91.46612	rc_stage: pT1	rc_histology: TCC	plnd result: Negative	rc grade: High	nomogram score: 79.17928416	distant mets: 0	local recurrence: 0	urothelial recurrence: 0	metastasis: 0	last known status: NED	prerc_chemo: No	post rc_chemo: No	smoking: Former	smokingpack-years: 5	recurrence free survival months (distant and local): 91.46612	recurrence/dod: No	cluster: 1
70_pT3	GSM786560	Public on Jan 23 2012	Aug 26 2011	Apr 30 2012	RNA	1	Bladder Cancer	Homo sapiens	gender: male	preopclinstage: T2	age at rc: 74.09	survival.months: 98.16838	rc_stage: pT3	rc_histology: TCC	plnd result: Negative	rc grade: High	nomogram score: 62.55822553	distant mets: 0	local recurrence: 0	urothelial recurrence: 0	metastasis: 0	last known status: NED	prerc_chemo: No	post rc_chemo: Yes	postchemo type: adjuvant	smoking: Former	smokingpack-years: 20	recurrence free survival months (distant and local): 98.16838	recurrence/dod: No
71_pT4	GSM786561	Public on Jan 23 2012	Aug 26 2011	Apr 30 2012	RNA	1	Bladder Cancer	Homo sapiens	gender: male	preopclinstage: T3	age at rc: 78.82	survival.months: 15.08008	rc_stage: pT4	rc_histology: TCC	plnd result: Negative	rc grade: high	nomogram score: 27.19682582	distant mets: 0	local recurrence: 0	urothelial recurrence: 0	metastasis: 0	last known status: DOC	prerc_chemo: No	post rc_chemo: No	smoking: Former	smokingpack-years: 30	recurrence free survival months (distant and local): 15.08008	recurrence/dod: No	cluster: 2
72_pT2	GSM786562	Public on Jan 23 2012	Aug 26 2011	Apr 30 2012	RNA	1	Bladder Cancer	Homo sapiens	gender: male	preopclinstage: T2	age at rc: 67.15	survival.months: 6.63655	rc_stage: pT2	rc_histology: TCC	plnd result: Negative	rc grade: High	nomogram score: 39.56057988	distant mets: 0	local recurrence: 0	urothelial recurrence: 0	metastasis: 0	last known status: DOC	prerc_chemo: No	post rc_chemo: No	smoking: Former	smokingpack-years: 10	recurrence free survival months (distant and local): 6.63655	recurrence/dod: No	cluster: 2
73_pT3	GSM786563	Public on Jan 23 2012	Aug 26 2011	Apr 30 2012	RNA	1	Bladder Cancer	Homo sapiens	gender: male	preopclinstage: T2	age at rc: 74.75	survival.months: 12.71458	rc_stage: pT3	rc_histology: TCC	plnd result: Negative	rc grade: High	nomogram score: 60.56478669	distant mets: 1	local recurrence: 1	urothelial recurrence: 0	metastasis: 1	last known status: DOD	prerc_chemo: No	post rc_chemo: Yes	postchemo type: salvage	smoking: Never	recurrence free survival months (distant and local): 6.702259	recurrence/dod: Yes	cluster: 1
74_pT3	GSM786564	Public on Jan 23 2012	Aug 26 2011	Apr 30 2012	RNA	1	Bladder Cancer	Homo sapiens	gender: male	preopclinstage: T2	age at rc: 66.19	survival.months: 67.25257	rc_stage: pT3	rc_histology: TCC	plnd result: Negative	rc grade: High	nomogram score: 17.62653309	distant mets: 0	local recurrence: 0	urothelial recurrence: 0	metastasis: 0	last known status: DOC	prerc_chemo: No	post rc_chemo: No	smoking: Former	smokingpack-years: 40	recurrence free survival months (distant and local): 67.25257	recurrence/dod: No	cluster: 1
75_pT1	GSM786565	Public on Jan 23 2012	Aug 26 2011	Apr 30 2012	RNA	1	Bladder Cancer	Homo sapiens	gender: male	preopclinstage: Ta	age at rc: 57.72	survival.months: 42.87474	rc_stage: pT1	rc_histology: TCC	plnd result: Negative	rc grade: Low	nomogram score: 67.08968299	distant mets: 0	local recurrence: 0	urothelial recurrence: 0	metastasis: 0	last known status: NED	prerc_chemo: No	post rc_chemo: No	smoking: Current	smokingpack-years: 30	recurrence free survival months (distant and local): 42.87474	recurrence/dod: No	cluster: 1
76_pT2	GSM786566	Public on Jan 23 2012	Aug 26 2011	Apr 30 2012	RNA	1	Bladder Cancer	Homo sapiens	gender: male	preopclinstage: T1	age at rc: 78.51	survival.months: 51.94251	rc_stage: pT2	rc_histology: TCC	plnd result: Nx	rc grade: High	nomogram score: 61.38268162	distant mets: 0	local recurrence: 0	urothelial recurrence: 0	metastasis: 0	last known status: DOC	prerc_chemo: No	post rc_chemo: No	smoking: Former	smokingpack-years: 80	recurrence free survival months (distant and local): 51.94251	recurrence/dod: No	cluster: 2
77_pT2	GSM786567	Public on Jan 23 2012	Aug 26 2011	Apr 30 2012	RNA	1	Bladder Cancer	Homo sapiens	gender: male	preopclinstage: T1	age at rc: 61.87	survival.months: 15.01437	rc_stage: pT2	rc_histology: TCC	plnd result: Negative	rc grade: High	nomogram score: 42.10907773	distant mets: 1	local recurrence: 1	urothelial recurrence: 1	metastasis: 1	last known status: DOD	prerc_chemo: no	post rc_chemo: Yes	postchemo type: salvage	smoking: Never	recurrence free survival months (distant and local): 4.862423	recurrence/dod: Yes	cluster: 1
78_pT3	GSM786568	Public on Jan 23 2012	Aug 26 2011	Apr 30 2012	RNA	1	Bladder Cancer	Homo sapiens	gender: male	preopclinstage: T3	age at rc: 69.63	survival.months: 84.73101	rc_stage: pT3	rc_histology: TCC	plnd result: Positive	rc grade: High	nomogram score: 21.11155867	distant mets: 0	local recurrence: 0	urothelial recurrence: 0	metastasis: 0	last known status: NED	prerc_chemo: No	post rc_chemo: No	smoking: Current	smokingpack-years: 30	recurrence free survival months (distant and local): 84.73101	recurrence/dod: No	cluster: 1
79_pT3	GSM786569	Public on Jan 23 2012	Aug 26 2011	Apr 30 2012	RNA	1	Bladder Cancer	Homo sapiens	gender: female	preopclinstage: T1	age at rc: 72.75	survival.months: 84.56674	rc_stage: pT3	rc_histology: TCC	plnd result: Positive	rc grade: High	nomogram score: 10.61219835	distant mets: 0	local recurrence: 0	urothelial recurrence: 0	metastasis: 0	last known status: NED	prerc_chemo: No	post rc_chemo: Yes	postchemo type: adjuvant	smoking: Current	smokingpack-years: 80	recurrence free survival months (distant and local): 84.56674	recurrence/dod: No
80_pT3	GSM786570	Public on Jan 23 2012	Aug 26 2011	Apr 30 2012	RNA	1	Bladder Cancer	Homo sapiens	gender: male	preopclinstage: T2	age at rc: 80.46	survival.months: 17.60986	rc_stage: pT3	rc_histology: TCC	plnd result: Nx	rc grade: High	nomogram score: 38.72907066	distant mets: 0	local recurrence: 1	urothelial recurrence: 0	metastasis: 1	last known status: DOD	prerc_chemo: No	post rc_chemo: No	smoking: Former	smokingpack-years: 90	recurrence free survival months (distant and local): 16.26283	recurrence/dod: Yes	cluster: 1
81_pT3	GSM786571	Public on Jan 23 2012	Aug 26 2011	Apr 30 2012	RNA	1	Bladder Cancer	Homo sapiens	gender: female	preopclinstage: T2	age at rc: 41.73	survival.months: 85.94661	rc_stage: pT3	rc_histology: TCC	plnd result: Negative	rc grade: High	nomogram score: 71.59866128	distant mets: 0	local recurrence: 0	urothelial recurrence: 0	metastasis: 0	last known status: NED	prerc_chemo: No	post rc_chemo: Yes	postchemo type: adjuvant	smoking: Current	smokingpack-years: 30	recurrence free survival months (distant and local): 85.94661	recurrence/dod: No
82_pT1	GSM786572	Public on Jan 23 2012	Aug 26 2011	Apr 30 2012	RNA	1	Bladder Cancer	Homo sapiens	gender: male	preopclinstage: Ta	age at rc: 74.82	survival.months: 89.10062	rc_stage: pT1	rc_histology: TCC	plnd result: Negative	rc grade: High	nomogram score: 81.6631288	distant mets: 0	local recurrence: 0	urothelial recurrence: 0	metastasis: 0	last known status: NED	prerc_chemo: No	post rc_chemo: No	smoking: Former	smokingpack-years: 55	recurrence free survival months (distant and local): 89.10062	recurrence/dod: No	cluster: 1
83_pT2	GSM786573	Public on Jan 23 2012	Aug 26 2011	Apr 30 2012	RNA	1	Bladder Cancer	Homo sapiens	gender: male	preopclinstage: Ta	age at rc: 58.21	survival.months: 81.11704	rc_stage: pT2	rc_histology: TCC	plnd result: Negative	rc grade: High	nomogram score: 43.42879365	distant mets: 0	local recurrence: 0	urothelial recurrence: 0	metastasis: 0	last known status: NED	prerc_chemo: No	post rc_chemo: No	smoking: Former	smokingpack-years: 60	recurrence free survival months (distant and local): 81.11704	recurrence/dod: No	cluster: 1
84_pT2	GSM786574	Public on Jan 23 2012	Aug 26 2011	Apr 30 2012	RNA	1	Bladder Cancer	Homo sapiens	gender: male	preopclinstage: T1	age at rc: 51.33	survival.months: 42.71047	rc_stage: pT2	rc_histology: TCC	plnd result: Negative	rc grade: High	nomogram score: 82.3851487	distant mets: 0	local recurrence: 0	urothelial recurrence: 0	metastasis: 0	last known status: NED	prerc_chemo: No	post rc_chemo: No	smoking: Never	recurrence free survival months (distant and local): 42.71047	recurrence/dod: No	cluster: 1
85_pT4	GSM786575	Public on Jan 23 2012	Aug 26 2011	Apr 30 2012	RNA	1	Bladder Cancer	Homo sapiens	gender: male	preopclinstage: T1	age at rc: 50.67	survival.months: 33.60986	rc_stage: pT4	rc_histology: TCC	plnd result: Positive	rc grade: High	nomogram score: 11.91711954	distant mets: 0	local recurrence: 0	urothelial recurrence: 0	metastasis: 0	last known status: NED	prerc_chemo: No	post rc_chemo: Yes	postchemo type: adjuvant	smoking: Former	smokingpack-years: 40	recurrence free survival months (distant and local): 33.60986	recurrence/dod: No
86_pT3	GSM786576	Public on Jan 23 2012	Aug 26 2011	Apr 30 2012	RNA	1	Bladder Cancer	Homo sapiens	gender: male	preopclinstage: T2	age at rc: 47.85	survival.months: 11.66324	rc_stage: pT3	rc_histology: TCC	plnd result: Negative	rc grade: High	nomogram score: 61.61975413	distant mets: 1	local recurrence: 1	urothelial recurrence: 0	metastasis: 1	last known status: DOD	prerc_chemo: Yes	post rc_chemo: Yes	postchemo type: salvage	smoking: Current	smokingpack-years: 80	recurrence free survival months (distant and local): 6.340862	recurrence/dod: Yes
87_pT3	GSM786577	Public on Jan 23 2012	Aug 26 2011	Apr 30 2012	RNA	1	Bladder Cancer	Homo sapiens	gender: female	preopclinstage: T3	age at rc: 68.14	survival.months: 32.85421	rc_stage: pT3	rc_histology: TCC	plnd result: Negative	rc grade: High	nomogram score: 65.92170237	distant mets: 1	local recurrence: 0	urothelial recurrence: 0	metastasis: 1	last known status: DOD	prerc_chemo: No	post rc_chemo: Yes	postchemo type: salvage	smoking: Never	recurrence free survival months (distant and local): 11.53183	recurrence/dod: Yes	cluster: 2
88_pT3	GSM786578	Public on Jan 23 2012	Aug 26 2011	Apr 30 2012	RNA	1	Bladder Cancer	Homo sapiens	gender: male	preopclinstage: T1	age at rc: 82.72	survival.months: 11.82752	rc_stage: pT3	rc_histology: TCC	plnd result: Positive	rc grade: High	nomogram score: 9.757349648	distant mets: 1	local recurrence: 1	urothelial recurrence: 0	metastasis: 1	last known status: DOD	prerc_chemo: No	post rc_chemo: Yes	postchemo type: salvage	smoking: Current	smokingpack-years: 40	recurrence free survival months (distant and local): 3.383984	recurrence/dod: Yes
89_pT1	GSM786579	Public on Jan 23 2012	Aug 26 2011	Apr 30 2012	RNA	1	Bladder Cancer	Homo sapiens	gender: male	preopclinstage: T2	age at rc: 69.1	survival.months: 51.5154	rc_stage: pT1	rc_histology: TCC	plnd result: Positive	rc grade: High	nomogram score: 55.49867656	distant mets: 1	local recurrence: 0	urothelial recurrence: 0	metastasis: 1	last known status: DOD	prerc_chemo: No	post rc_chemo: Yes	postchemo type: adjuvant	smoking: Former	smokingpack-years: 10	recurrence free survival months (distant and local): 51.25257	recurrence/dod: Yes
90_pT2	GSM786580	Public on Jan 23 2012	Aug 26 2011	Apr 30 2012	RNA	1	Bladder Cancer	Homo sapiens	gender: male	preopclinstage: T2	age at rc: 73.75	survival.months: 46.22587	rc_stage: pT2	rc_histology: TCC	plnd result: Positive	rc grade: High	nomogram score: 3.652001993	distant mets: 0	local recurrence: 0	urothelial recurrence: 0	metastasis: 0	last known status: NED	prerc_chemo: No	post rc_chemo: Yes	postchemo type: adjuvant	smoking: Former	smokingpack-years: 60	recurrence free survival months (distant and local): 46.22587	recurrence/dod: No
91_pT2	GSM786581	Public on Jan 23 2012	Aug 26 2011	Apr 30 2012	RNA	1	Bladder Cancer	Homo sapiens	gender: female	preopclinstage: T4	age at rc: 67.38	survival.months: 71.85216	rc_stage: pT2	rc_histology: TCC	plnd result: Negative	rc grade: High	nomogram score: 78.0425585	distant mets: 0	local recurrence: 0	urothelial recurrence: 0	metastasis: 0	last known status: NED	prerc_chemo: Yes	post rc_chemo: No	smoking: Never	recurrence free survival months (distant and local): 71.85216	recurrence/dod: No	cluster: 1
92_pT3	GSM786582	Public on Jan 23 2012	Aug 26 2011	Apr 30 2012	RNA	1	Bladder Cancer	Homo sapiens	gender: male	preopclinstage: T2	age at rc: 64.83	survival.months: 5.716632	rc_stage: pT3	rc_histology: TCC	plnd result: Positive	rc grade: High	nomogram score: 25.7632407	distant mets: 1	local recurrence: 0	urothelial recurrence: 0	metastasis: 1	last known status: DOD	prerc_chemo: No	post rc_chemo: No	smoking: Former	smokingpack-years: 75	recurrence free survival months (distant and local): 2.431211	recurrence/dod: Yes	cluster: 2
93_pT2	GSM786583	Public on Jan 23 2012	Aug 26 2011	Apr 30 2012	RNA	1	Bladder Cancer	Homo sapiens	gender: male	preopclinstage: T2	age at rc: 78.3	survival.months: 64.55852	rc_stage: pT2	rc_histology: TCC	plnd result: Nx	rc grade: High	nomogram score: 64.19728557	distant mets: 0	local recurrence: 0	urothelial recurrence: 1	metastasis: 0	last known status: NED	prerc_chemo: No	post rc_chemo: No	smoking: Former	smokingpack-years: 30	recurrence free survival months (distant and local): 64.55852	recurrence/dod: No	cluster: 1

## Sheet: IMvigor210 clinical
id	Best Confirmed Overall Response	binaryResponse	Enrollment IC	IC Level	TC Level	Immune phenotype	FMOne mutation burden per MB	Sex	Race	Intravesical BCG administered	Baseline ECOG Score	Tobacco Use History	Met Disease Status	Sample age	Tissue	Received platinum	Sample collected pre-platinum	Neoantigen burden per MB	sizeFactor	ANONPT_ID	os	censOS	Lund	Lund2	TCGA Subtype
SAMf2ce197162ce	NE	NA	IC1	IC1	TC1	NA	3	M	WHITE	N	0	NEVER	Liver	1-2 years	ureter	Y	Y	0.568627	1.36176	10255	1.577	1	MS2a2	Genomically unstable	IV
SAM698d8d76b934	NE	NA	IC1	IC1	TC0	excluded	6	F	WHITE	N	1	NEVER	Visceral	(less than) 1 year	bladder	Y	Y	1.01961	1.23441	10101	0.427105	1	MS2b2.2	Basal/SCC-like	IV
SAMc1b27bc16435	PR	CR/PR	IC2	IC2+	TC0	excluded	5	M	WHITE	N	0	PREVIOUS	Visceral	more than 2 years	kidney	Y	Y	1.41176	0.555512	10230	24.1807	0	MS2a1	Genomically unstable	I
SAM85e41e7f33f9	NE	NA	IC1	IC1	TC1	inflamed	10	M	WHITE	N	2	PREVIOUS	Visceral	(less than) 1 year	bladder	N	NA	1.2549	1.16474	10264	0.62423	1	MS2b2.2	Basal/SCC-like	IV
SAMf275eb859a39	PR	CR/PR	IC1	IC1	TC0	excluded	9	M	BLACK OR AFRICAN AMERICAN	Y	0	PREVIOUS	Visceral	1-2 years	bladder	Y	Y	NA	1.48344	10150	24.4764	0	MS1a	UroA	I
SAM7f0d9cc7f001	PD	SD/PD	IC1	IC1	TC0	excluded	NA	M	WHITE	N	1	NEVER	Liver	more than 2 years	bladder	Y	Y	NA	0.649813	10220	4.63244	1	MS2b1	Infiltrated	II
SAM4305ab968b90	PD	SD/PD	IC0	IC0	TC0	desert	12	M	WHITE	N	1	PREVIOUS	Liver	more than 2 years	bladder	Y	N	0.392157	1.34512	10375	1.41273	1	MS1b	UroA	I
SAMcf018fee2acd	PD	SD/PD	IC0	IC0	TC0	excluded	NA	M	WHITE	N	0	PREVIOUS	Visceral	more than 2 years	lung	Y	Y	NA	1.77996	10175	16.23	1	MS1a	UroA	I
SAMb2f1d0e54ece	PR	CR/PR	IC2	IC2+	TC2+	desert	NA	M	WHITE	N	1	PREVIOUS	Visceral	(less than) 1 year	bladder	Y	N	0.862745	0.798489	10073	11.4004	1	MS2b1	Infiltrated	IV
SAMcc4675f394a1	PD	SD/PD	IC0	IC0	TC0	NA	NA	M	WHITE	N	1	PREVIOUS	Liver	(less than) 1 year	liver	Y	Y	NA	1.19941	10142	3.12115	1	MS1a	UroA	I
SAM49f9b2e57aa5	PD	SD/PD	IC0	IC0	TC0	excluded	5	M	WHITE	Y	1	PREVIOUS	Liver	1-2 years	kidney	Y	Y	1.45098	0.997797	10037	7.45791	1	MS1b	UroA	I
SAM2e7aa8fa0ab3	PD	SD/PD	IC1	IC1	TC0	excluded	14	M	WHITE	N	1	PREVIOUS	Visceral	(less than) 1 year	kidney	N	NA	2.70588	1.27953	10172	7.72074	1	MS1b	UroA	II
SAMd0e47be700b0	NE	NA	IC0	IC0	TC0	desert	5	M	WHITE	N	1	NEVER	Visceral	1-2 years	kidney	Y	Y	NA	0.948339	10177	0.887064	1	MS1b	UroA	II
SAMdf3e42c8672a	PD	SD/PD	IC2	IC2+	TC2+	inflamed	19	M	WHITE	N	1	PREVIOUS	Visceral	(less than) 1 year	bladder	Y	Y	3.23529	0.791353	10161	7.32649	1	MS2b2.2	Basal/SCC-like	III
SAMd027124354ce	CR	CR/PR	IC0	IC0	TC0	desert	4	F	WHITE	N	0	NEVER	NA	1-2 years	ureter	N	NA	0.764706	1.43111	10061	23.5236	0	MS2b2.2	Basal/SCC-like	III
SAM36d87392593b	SD	SD/PD	IC2	IC2+	TC2+	excluded	7	M	WHITE	N	0	NEVER	Visceral	1-2 years	ureter	Y	Y	0.352941	1.00066	10014	23.6879	0	MS2b2.2	Basal/SCC-like	III
SAM4edbe45817b3	NE	NA	IC2	IC2+	TC2+	inflamed	26	M	WHITE	N	1	PREVIOUS	NA	(less than) 1 year	bladder	Y	Y	3.68627	0.907538	10282	1.05133	1	MS2b2.2	Basal/SCC-like	III
SAM36a9225b0222	SD	SD/PD	IC2	IC2+	TC2+	inflamed	1	M	ASIAN	N	1	PREVIOUS	Liver	1-2 years	bladder	Y	N	0.607843	1.68128	10141	23.8193	0	MS2b1	Infiltrated	IV
SAMe7bf6c015192	PD	SD/PD	IC2	IC2+	TC0	inflamed	7	M	WHITE	N	1	PREVIOUS	Visceral	(less than) 1 year	kidney	N	NA	1.37255	1.20882	10222	3.12115	1	MS2b2.1	UroB	III
SAM6dd7ad1d797d	PD	SD/PD	IC1	IC1	TC2+	NA	NA	M	WHITE	N	1	PREVIOUS	Visceral	1-2 years	bladder	Y	Y	3.56863	1.24941	10089	19.2854	1	MS2b2.2	Basal/SCC-like	III
SAMc0d625a50eb8	SD	SD/PD	IC0	IC0	TC0	desert	3	F	WHITE	N	1	NEVER	Visceral	1-2 years	bladder	Y	N	0.294118	1.00769	10043	13.2731	1	MS2b1	Infiltrated	I
SAM18039827e1b9	PD	SD/PD	IC0	IC0	TC0	desert	15	M	WHITE	N	1	NEVER	Visceral	(less than) 1 year	bladder	Y	N	NA	1.91849	10362	1.47844	1	MS1b	UroA	II
SAM681e4bf7cf85	PR	CR/PR	IC2	IC2+	TC0	excluded	7	M	WHITE	N	0	NEVER	NA	1-2 years	bladder	Y	Y	1.86275	1.58635	10156	23.3922	0	MS1b	UroA	I
SAMc692536a795a	PD	SD/PD	IC1	IC1	TC0	desert	10	M	WHITE	Y	1	PREVIOUS	NA	1-2 years	ureter	Y	Y	NA	1.01426	10103	5.65092	1	MS2b1	Infiltrated	II
SAM9a2cf3c06fb3	PD	SD/PD	IC1	IC1	TC0	inflamed	4	M	WHITE	N	0	PREVIOUS	Visceral	more than 2 years	bladder	Y	Y	0.862745	1.60661	10059	5.65092	1	MS2b1	Infiltrated	II
SAM557dde1b9f3e	PD	SD/PD	IC1	IC1	TC0	excluded	5	M	WHITE	N	1	NEVER	Visceral	more than 2 years	ureter	Y	Y	NA	0.583186	10291	6.70226	1	MS1a	UroA	I
SAMb8f13a0525a6	NE	NA	IC2	IC2+	TC0	excluded	4	M	WHITE	N	0	NEVER	Liver	1-2 years	kidney	Y	Y	0.529412	0.97032	10079	2.69405	1	MS2b2.2	Basal/SCC-like	IV
SAM23aa15d4a0b0	PD	SD/PD	IC1	IC1	TC0	excluded	5	F	WHITE	N	1	NEVER	Liver	more than 2 years	kidney	Y	Y	0.333333	0.967266	10135	5.71663	1	MS2a1	Genomically unstable	II
SAM468a9e1dc821	PD	SD/PD	IC2	IC2+	TC0	desert	8	M	WHITE	N	1	PREVIOUS	Visceral	(less than) 1 year	NA	Y	N	NA	0.737269	10193	3.8768	1	MS2b2.1	UroB	IV
SAM81b71522417a	PD	SD/PD	IC0	IC0	TC0	NA	7	F	WHITE	N	0	PREVIOUS	Liver	(less than) 1 year	bladder	N	NA	1.07843	1.70566	10081	2.13552	1	MS1b	UroA	I
SAM6cb230f208a8	PR	CR/PR	IC0	IC0	TC1	desert	20	M	WHITE	N	0	PREVIOUS	Visceral	1-2 years	lung	Y	Y	1.03922	0.772357	10234	23.2279	0	MS1b	UroA	I
SAM0684af734db1	PR	CR/PR	IC0	IC0	TC0	NA	6	F	WHITE	N	1	PREVIOUS	Visceral	(less than) 1 year	bladder	N	NA	0.921569	1.36119	10041	23.2608	0	MS1b	UroA	I
SAMb963dda93cfd	PD	SD/PD	IC2	IC2+	TC2+	excluded	8	M	OTHER	N	1	CURRENT	Liver	1-2 years	bladder	Y	Y	0.882353	1.69362	10281	2.75975	1	MS2b2.2	Basal/SCC-like	IV
SAMa9ca8536d2b1	SD	SD/PD	IC1	IC1	TC1	NA	3	M	WHITE	N	0	PREVIOUS	LN Only	1-2 years	bladder	N	NA	0.352941	0.84613	10330	21.848	0	MS2b1	Infiltrated	III
SAM9fb814c22bdb	SD	SD/PD	IC1	IC1	TC0	desert	6	F	WHITE	N	0	PREVIOUS	NA	(less than) 1 year	bladder	N	NA	0.431373	0.771397	10088	19.1211	1	MS2b1	Infiltrated	III
SAMbcbc7957c264	PD	SD/PD	IC1	IC1	TC0	desert	9	M	WHITE	Y	1	NEVER	Visceral	1-2 years	bladder	Y	Y	NA	1.70139	10308	4.17248	1	MS1b	UroA	I
SAM7fb6987514a4	PD	SD/PD	IC2	IC2+	TC0	excluded	1	M	BLACK OR AFRICAN AMERICAN	N	0	NEVER	Liver	1-2 years	bladder	Y	N	NA	1.1566	10293	22.8337	0	MS2b1	Infiltrated	III
SAM63405b04ab2d	PD	SD/PD	IC0	IC0	TC0	NA	NA	M	WHITE	Y	0	NEVER	Liver	1-2 years	bladder	Y	Y	0.156863	0.73549	10132	6.80082	1	MS2b1	Infiltrated	II
SAM18bc1078bc15	PD	SD/PD	IC1	IC1	TC0	NA	19	M	WHITE	N	1	PREVIOUS	Visceral	(less than) 1 year	bladder	N	NA	1.80392	0.956425	10015	6.89938	1	MS2a1	Genomically unstable	II
SAM7d2dfba6cd84	SD	SD/PD	IC1	IC1	TC0	inflamed	4	M	WHITE	N	0	CURRENT	Liver	1-2 years	lymph node	Y	Y	0.156863	0.7465	10345	12.7146	1	MS2b1	Infiltrated	IV
SAMd1bd63734394	PD	SD/PD	IC1	IC1	TC0	NA	22	M	WHITE	Y	1	PREVIOUS	Liver	(less than) 1 year	bladder	Y	N	NA	1.32842	10112	1.9384	1	MS2b2.2	Basal/SCC-like	III
SAMe9ae8beb82fa	PD	SD/PD	IC1	IC1	TC0	desert	7	M	WHITE	N	1	PREVIOUS	NA	(less than) 1 year	bladder	N	NA	1.33333	1.49889	10317	5.48665	1	MS2b1	Infiltrated	III
SAMb0a83e5fbde9	SD	SD/PD	IC0	IC0	TC0	NA	7	M	WHITE	Y	1	PREVIOUS	Visceral	more than 2 years	lung	Y	N	0.352941	0.805644	10100	23.3265	0	MS1b	UroA	I
SAMba7176afe070	PD	SD/PD	IC0	IC0	TC0	excluded	5	F	WHITE	N	0	NEVER	Visceral	more than 2 years	kidney	Y	Y	NA	1.03046	10302	3.44969	0	MS1a	UroA	I
SAMae1690469964	SD	SD/PD	IC1	IC1	TC0	NA	NA	M	BLACK OR AFRICAN AMERICAN	Y	0	CURRENT	Visceral	1-2 years	ureter	Y	Y	NA	1.80588	10320	21.1581	1	MS1b	UroA	I
SAMbe83eae4026e	PD	SD/PD	IC1	IC1	TC0	excluded	10	F	WHITE	Y	1	NEVER	Liver	(less than) 1 year	lymph node	Y	N	0.784314	0.98462	10246	2.7269	1	MS1b	UroA	I
SAMe5bc41772bc9	PD	SD/PD	IC1	IC1	TC0	excluded	5	M	WHITE	N	1	PREVIOUS	Liver	(less than) 1 year	liver	Y	N	0.27451	1.23262	10076	6.11088	1	MS2b2.1	UroB	I
SAM23095936e611	PD	SD/PD	IC2	IC2+	TC0	desert	5	F	WHITE	N	0	PREVIOUS	Liver	more than 2 years	bladder	Y	Y	0.235294	1.33492	10307	2.23409	1	MS1b	UroA	I
SAM7114d99032ec	PD	SD/PD	IC0	IC0	TC0	NA	17	M	WHITE	N	1	NEVER	Visceral	1-2 years	bladder	Y	Y	2.17647	1.08297	10111	10.8419	1	MS1b	UroA	I
SAMd215b503f99a	SD	SD/PD	IC0	IC0	TC0	NA	NA	M	WHITE	N	1	NEVER	Visceral	more than 2 years	bladder	Y	N	NA	1.07858	10072	1.70842	0	MS2b1	Infiltrated	I
SAMdb3f50c9129c	PD	SD/PD	IC0	IC0	TC0	excluded	10	M	WHITE	N	1	CURRENT	Visceral	(less than) 1 year	bladder	Y	N	0.509804	1.16787	10084	15.8029	1	MS2b1	Infiltrated	IV
SAMbf1a3ae828e6	CR	CR/PR	IC2	IC2+	TC0	excluded	35	M	WHITE	N	0	PREVIOUS	Visceral	more than 2 years	bladder	Y	N	3.7451	1.2704	10090	20.731	0	MS2b1	Infiltrated	II
SAM52e3fa3ad574	PD	SD/PD	IC1	IC1	TC0	NA	4	M	WHITE	Y	1	PREVIOUS	Liver	1-2 years	lymph node	Y	N	0.254902	0.964846	10118	7.95072	1	MS2b1	Infiltrated	II
SAMd4c0837b0997	PD	SD/PD	IC2	IC2+	TC1	excluded	5	M	WHITE	N	0	PREVIOUS	Liver	1-2 years	kidney	N	NA	0.529412	1.24023	10305	5.38809	1	MS2b2.1	UroB	III
SAM9cafb905b36a	PD	SD/PD	IC2	IC2+	TC2+	inflamed	12	M	WHITE	N	0	PREVIOUS	LN Only	(less than) 1 year	kidney	Y	Y	0.588235	1.53249	10359	7.62218	1	MS2b2.2	Basal/SCC-like	IV
SAM3f2033c90438	NE	NA	IC0	IC0	TC0	inflamed	NA	M	WHITE	Y	1	PREVIOUS	Liver	(less than) 1 year	lymph node	Y	N	NA	1.16308	10211	0.821355	1	MS2b2.2	Basal/SCC-like	II
SAM032c642382a7	PD	SD/PD	IC2	IC2+	TC2+	inflamed	44	F	WHITE	N	1	PREVIOUS	Visceral	more than 2 years	bladder	Y	Y	6.19608	1.49481	10166	2.49692	1	MS2b2.2	Basal/SCC-like	IV
SAM5ffd7e4cd794	NE	NA	IC0	IC0	TC0	NA	NA	M	WHITE	N	1	PREVIOUS	NA	(less than) 1 year	liver	Y	N	NA	2.1054	10301	1.21561	1	MS2a1	Genomically unstable	I
SAMb419a8fcbfcd	PR	CR/PR	IC2	IC2+	TC0	excluded	19	M	WHITE	Y	1	PREVIOUS	Liver	1-2 years	bladder	Y	N	NA	1.56615	10363	22.7351	0	MS2a1	Genomically unstable	IV
SAM8884fe446d20	PR	CR/PR	IC2	IC2+	TC2+	inflamed	13	M	WHITE	N	1	NEVER	NA	(less than) 1 year	bladder	Y	N	6	0.794959	10044	23.1622	0	MS2b2.2	Basal/SCC-like	III
SAM17c45bf16bb6	NE	NA	IC0	IC0	TC0	excluded	5	M	WHITE	N	0	NEVER	Liver	(less than) 1 year	kidney	N	NA	0.431373	0.891639	10102	2.69405	1	MS1b	UroA	I
SAM2070b416069c	SD	SD/PD	IC1	IC1	TC1	excluded	5	M	WHITE	Y	1	NEVER	Liver	more than 2 years	kidney	Y	Y	0.294118	1.12971	10026	8.01643	1	MS1a	UroA	I
SAM0ce9c983b20f	PD	SD/PD	IC2	IC2+	TC0	excluded	9	M	WHITE	N	0	NEVER	NA	1-2 years	ureter	Y	Y	NA	0.886362	10070	6.6037	1	MS2b2.2	Basal/SCC-like	III
SAMa1e62d323e1d	SD	SD/PD	IC2	IC2+	TC0	inflamed	15	F	WHITE	Y	0	PREVIOUS	Visceral	1-2 years	bladder	Y	N	0.921569	1.31402	10321	10.5791	1	MS2a1	Genomically unstable	II
SAM61baf919bb01	SD	SD/PD	IC0	IC1	TC0	desert	NA	F	WHITE	N	1	NEVER	Visceral	(less than) 1 year	lymph node	Y	N	NA	0.939829	10077	15.6057	1	MS2b1	Infiltrated	I
SAM97a00e0929fb	PR	CR/PR	IC2	IC2+	TC0	excluded	18	M	OTHER	N	0	PREVIOUS	Liver	(less than) 1 year	kidney	N	NA	2.86275	0.710257	10007	12.7146	0	MS2a1	Genomically unstable	II
SAM2f228939632f	PD	SD/PD	IC1	IC1	TC0	excluded	8	F	BLACK OR AFRICAN AMERICAN	N	1	NEVER	Liver	more than 2 years	bladder	Y	N	0.45098	0.891808	10242	7.88501	1	MS2b1	Infiltrated	IV
SAM9539a4f19ebc	SD	SD/PD	IC0	IC0	TC0	desert	NA	M	WHITE	N	0	NEVER	Liver	(less than) 1 year	bladder	Y	N	0.431373	1.46802	10144	7.95072	1	MS1b	UroA	I
SAM36851bc8b9ae	SD	SD/PD	IC1	IC1	TC2+	excluded	7	M	WHITE	N	1	PREVIOUS	Visceral	(less than) 1 year	bladder	Y	Y	0.333333	0.739707	10294	3.54825	1	MS1b	UroA	I
SAM297c0301e861	PD	SD/PD	IC1	IC1	TC2+	excluded	1	M	WHITE	Y	1	NEVER	Liver	more than 2 years	bladder	Y	N	NA	1.08512	10099	8.08214	1	MS2b1	Infiltrated	IV
SAM1fa6bcb7fc48	PD	SD/PD	IC2	IC2+	TC0	inflamed	8	M	WHITE	Y	1	CURRENT	Visceral	(less than) 1 year	bladder	Y	Y	1.23529	1.32591	10147	22.7351	0	MS1b	UroA	I
SAM075e037d95bc	PR	CR/PR	IC1	IC1	TC0	excluded	11	M	WHITE	Y	0	NEVER	Visceral	more than 2 years	kidney	Y	Y	0.745098	0.790563	10273	21.3224	0	MS1b	UroA	I
SAM6d2ae0c39b96	PD	SD/PD	IC1	IC1	TC0	excluded	NA	M	BLACK OR AFRICAN AMERICAN	N	1	CURRENT	LN Only	(less than) 1 year	lymph node	Y	Y	NA	1.08796	10168	22.1109	0	MS1b	UroA	I
SAMcabb6d58ff55	SD	SD/PD	IC2	IC2+	TC2+	inflamed	11	F	BLACK OR AFRICAN AMERICAN	N	1	NEVER	Visceral	(less than) 1 year	lung	Y	N	1.35294	0.898815	10188	20.271	0	MS2b2.2	Basal/SCC-like	IV
SAM716f54e468f4	SD	SD/PD	IC2	IC2+	TC0	NA	6	M	WHITE	N	1	NEVER	Liver	1-2 years	kidney	Y	Y	1.56863	1.35678	10170	21.191	0	MS2b1	Infiltrated	II
SAMeff2ce356ccb	PD	SD/PD	IC0	IC0	TC0	desert	14	M	WHITE	Y	0	NEVER	Visceral	more than 2 years	ureter	Y	Y	NA	1.07778	10374	8.08214	1	MS1b	UroA	I
SAM110501d0eedb	PD	SD/PD	IC1	IC1	TC0	desert	21	M	WHITE	Y	1	NEVER	LN Only	more than 2 years	bladder	Y	Y	3.52941	1.17522	10299	4.27105	1	MS2a1	Genomically unstable	II
SAM2e9ac0b1b250	CR	CR/PR	IC2	IC2+	TC2+	NA	18	M	WHITE	N	1	PREVIOUS	NA	1-2 years	bladder	Y	Y	1.76471	0.478279	10354	22.1437	0	MS2b2.2	Basal/SCC-like	IV
SAMc0ef41aa6c8b	PD	SD/PD	IC0	IC0	TC0	desert	5	M	WHITE	Y	0	NEVER	Visceral	(less than) 1 year	NA	Y	N	0.960784	0.986296	10104	9.56057	1	MS1b	UroA	I
SAMd636e3461955	PD	SD/PD	IC1	IC1	TC0	inflamed	NA	M	WHITE	Y	1	PREVIOUS	LN Only	1-2 years	bladder	Y	Y	0.196078	0.933865	10221	10.4805	1	MS2b1	Infiltrated	IV
SAMe712352fb82a	PR	CR/PR	IC0	IC0	TC0	desert	NA	M	WHITE	N	0	PREVIOUS	NA	(less than) 1 year	bladder	Y	Y	NA	1.64079	10130	22.1109	0	MS2a1	Genomically unstable	II
SAM30b5c6c54cf7	CR	CR/PR	IC2	IC2+	TC0	excluded	6	F	WHITE	N	1	PREVIOUS	LN Only	1-2 years	bladder	Y	N	NA	0.754702	10194	9.26489	1	MS2b2.2	Basal/SCC-like	IV
SAMd98bac0a070f	PD	SD/PD	IC0	IC0	TC0	desert	8	M	WHITE	Y	1	PREVIOUS	Liver	(less than) 1 year	ureter	Y	N	0.72549	1.22811	10224	2.06982	1	MS1a	UroA	III
SAM8e8ef2368dfa	PD	SD/PD	IC0	IC0	TC0	desert	6	M	WHITE	N	0	CURRENT	Visceral	(less than) 1 year	kidney	Y	N	0.509804	1.04275	10207	4.50103	1	MS2b1	Infiltrated	IV
SAM08cce2fa88f2	SD	SD/PD	IC0	IC0	TC0	excluded	NA	F	WHITE	Y	1	CURRENT	Visceral	more than 2 years	bladder	Y	Y	NA	0.639472	10272	22.1109	0	MS1b	UroA	I
SAMb4c7a001537d	PD	SD/PD	IC1	IC1	TC1	inflamed	5	M	WHITE	N	1	PREVIOUS	Visceral	1-2 years	kidney	Y	Y	NA	0.815851	10068	3.18686	1	MS1b	UroA	I
SAMfd947610629d	PD	SD/PD	IC0	IC0	TC0	desert	5	M	WHITE	N	0	PREVIOUS	Visceral	1-2 years	bladder	Y	N	NA	0.753906	10249	9.03491	1	MS2b1	Infiltrated	I
SAM943df5cf15df	PD	SD/PD	IC1	IC1	TC0	desert	5	M	WHITE	N	1	PREVIOUS	Visceral	(less than) 1 year	bladder	Y	N	0.117647	0.984679	10080	2.13552	1	MS2b2.2	Basal/SCC-like	III
SAM31f41dd0d6ca	SD	SD/PD	IC1	IC1	TC0	NA	NA	F	WHITE	Y	1	PREVIOUS	NA	(less than) 1 year	lymph node	Y	N	0.705882	1.27301	10334	8.27926	1	MS2b2.1	UroB	I
SAMb3c02294aba7	PR	CR/PR	IC0	IC0	TC1	desert	18	M	WHITE	Y	1	PREVIOUS	Visceral	(less than) 1 year	other	Y	N	NA	1.06556	10344	22.4066	0	MS2a1	Genomically unstable	II
SAM39eb94fa504d	PD	SD/PD	IC2	IC2+	TC0	excluded	6	M	WHITE	N	1	PREVIOUS	Visceral	1-2 years	bladder	Y	Y	NA	1.08337	10023	17.9055	1	MS2b2.2	Basal/SCC-like	III
SAM62fb1388c871	PD	SD/PD	IC1	IC1	TC0	NA	5	F	WHITE	N	0	PREVIOUS	Visceral	more than 2 years	kidney	Y	N	0.784314	1.28824	10351	22.5051	0	MS2a1	Genomically unstable	IV
SAMc0da5d48686d	PD	SD/PD	IC1	IC1	TC2+	desert	5	M	WHITE	N	1	NEVER	Visceral	(less than) 1 year	bladder	Y	Y	1.17647	1.6304	10295	9.49487	1	MS2a2	Genomically unstable	IV
SAMe7bcab05402e	SD	SD/PD	IC0	IC0	TC0	NA	NA	M	WHITE	N	1	PREVIOUS	Visceral	1-2 years	kidney	Y	N	NA	1.49069	10247	7.91786	1	MS2b1	Infiltrated	I
SAM2570ff4aae6e	PR	CR/PR	IC2	IC2+	TC0	inflamed	12	F	WHITE	N	1	CURRENT	LN Only	(less than) 1 year	lymph node	Y	N	1.52941	0.851526	10029	22.3737	0	MS2b2.1	UroB	III
SAM2dc3f04e45e9	PD	SD/PD	IC2	IC2+	TC2+	inflamed	NA	M	WHITE	N	1	PREVIOUS	Liver	(less than) 1 year	kidney	Y	N	NA	1.14586	10160	10.1848	1	MS2b2.2	Basal/SCC-like	II
SAM9448d858692c	NE	NA	IC2	IC2+	TC1	inflamed	8	M	WHITE	Y	1	PREVIOUS	Liver	(less than) 1 year	kidney	Y	N	NA	0.9508	10289	2.03696	1	MS2b1	Infiltrated	II
SAM4501e41e4751	PD	SD/PD	IC1	IC1	TC1	excluded	6	M	WHITE	N	1	NEVER	Liver	1-2 years	bladder	Y	Y	0.921569	1.36335	10105	1.11704	1	MS2b2.2	Basal/SCC-like	III
SAM714285adf612	NE	NA	IC2	IC2+	TC2+	inflamed	5	M	WHITE	N	1	NEVER	Liver	1-2 years	kidney	Y	Y	0.980392	1.3311	10060	0.62423	1	MS2b1	Infiltrated	IV
SAM5b57e47fdcb3	PD	SD/PD	IC2	IC2+	TC0	NA	12	F	ASIAN	N	1	NEVER	Liver	more than 2 years	ureter	Y	Y	NA	0.977806	10169	3.84394	1	MS1b	UroA	I
SAMae4da274eded	PD	SD/PD	IC0	IC0	TC0	NA	NA	F	WHITE	Y	1	NEVER	Liver	(less than) 1 year	bladder	Y	Y	NA	1.48462	10004	4.99384	1	MS2a2	Genomically unstable	II
SAMd35318127278	CR	CR/PR	IC1	IC1	TC1	excluded	62	M	WHITE	Y	1	PREVIOUS	LN Only	(less than) 1 year	kidney	N	NA	10.0196	1.76734	10201	21.5852	0	MS2a1	Genomically unstable	II
SAMa913c6139ec8	SD	SD/PD	IC2	IC2+	TC0	excluded	NA	M	WHITE	N	0	NEVER	Visceral	(less than) 1 year	kidney	Y	N	1.52941	0.942285	10304	5.12526	1	MS2b1	Infiltrated	II
SAM75142fcab9df	PD	SD/PD	IC2	IC2+	TC0	excluded	7	F	WHITE	N	1	NEVER	LN Only	more than 2 years	kidney	Y	Y	0.27451	1.36783	10270	11.9261	1	MS2b1	Infiltrated	I
SAMd697ba701077	SD	SD/PD	IC0	IC0	TC0	excluded	NA	F	WHITE	Y	0	PREVIOUS	LN Only	more than 2 years	ureter	Y	Y	NA	1.22069	10319	21.1581	1	MS1a	UroA	II
SAM166a419a4e5a	PD	SD/PD	IC1	IC1	TC0	excluded	5	M	WHITE	N	1	PREVIOUS	Visceral	1-2 years	bladder	Y	N	0.27451	1.27231	10173	5.38809	1	MS2b1	Infiltrated	IV
SAM025b45c27e05	PD	SD/PD	IC1	IC1	TC0	desert	1	M	WHITE	N	0	PREVIOUS	Liver	1-2 years	bladder	Y	N	0.313725	1.64883	10346	8.77207	1	MS2b1	Infiltrated	III
SAMe07c4560772d	PD	SD/PD	IC0	IC0	TC0	desert	5	F	OTHER	Y	1	NEVER	Visceral	more than 2 years	ureter	Y	Y	0.54902	1.28389	10353	2.10267	0	MS1b	UroA	I
SAM2dc578e0165f	NE	NA	IC2	IC2+	TC2+	excluded	8	M	ASIAN	N	1	PREVIOUS	Visceral	(less than) 1 year	bladder	Y	Y	NA	1.76519	10204	1.97125	1	MS2a2	Genomically unstable	IV
SAM3785587846ce	NE	NA	IC1	IC1	TC0	NA	9	F	WHITE	Y	1	PREVIOUS	Liver	1-2 years	ureter	Y	Y	NA	1.11873	10032	7.06366	1	MS1b	UroA	I
SAM560f23d6a3ad	CR	CR/PR	IC2	IC2+	TC2+	inflamed	19	M	NATIVE HAWAIIAN OR OTHER PACIFIC ISLANDER	N	0	PREVIOUS	NA	(less than) 1 year	other	Y	Y	0.647059	1.0572	10355	21.3881	0	MS2b2.2	Basal/SCC-like	IV
SAM52500cabdd36	SD	SD/PD	IC1	IC1	TC0	excluded	12	F	OTHER	N	0	PREVIOUS	LN Only	1-2 years	ureter	Y	Y	0.745098	0.725809	10243	20.4682	0	MS2a1	Genomically unstable	II
SAM14df63a65411	PR	CR/PR	IC2	IC2+	TC2+	excluded	7	F	WHITE	N	0	PREVIOUS	Liver	(less than) 1 year	bladder	Y	Y	0.568627	1.73628	10238	21.4209	0	MS1b	UroA	III
SAMf3a9bce50099	PD	SD/PD	IC2	IC2+	TC0	excluded	4	F	ASIAN	N	1	PREVIOUS	LN Only	(less than) 1 year	kidney	Y	Y	NA	1.05343	10182	2.10267	0	MS2b1	Infiltrated	II
SAMffa5c7cad0e5	PR	CR/PR	IC1	IC1	TC0	desert	10	M	WHITE	N	1	PREVIOUS	Visceral	(less than) 1 year	other	Y	NA	NA	0.83755	10364	15.54	1	MS2b1	Infiltrated	IV
SAMdab9ca8fb5de	PD	SD/PD	IC0	IC0	TC0	excluded	14	M	WHITE	N	2	PREVIOUS	Liver	(less than) 1 year	bladder	N	NA	2.92157	1.52933	10119	0.197125	0	MS1a	UroA	I
SAM34430ef08e5b	PD	SD/PD	IC1	NA	NA	NA	NA	M	WHITE	N	0	NEVER	Visceral	more than 2 years	bladder	Y	Y	NA	0.567628	10373	18.1684	0	MS2b1	Infiltrated	IV
SAM4b0175e8db6e	PD	SD/PD	IC1	IC1	TC0	desert	6	M	WHITE	N	1	PREVIOUS	Liver	more than 2 years	kidney	Y	Y	NA	1.05102	10275	2.06982	1	MS2b1	Infiltrated	I
SAMf28c01545593	SD	SD/PD	IC1	IC1	TC0	desert	8	M	WHITE	Y	0	PREVIOUS	Visceral	more than 2 years	bladder	Y	Y	NA	1.01196	10315	6.40657	1	MS1b	UroA	I
SAMaec7380f9ab0	PR	CR/PR	IC2	IC2+	TC0	excluded	4	M	WHITE	N	2	NEVER	NA	(less than) 1 year	ureter	N	NA	NA	1.30867	10155	20.8624	0	MS2a2	Genomically unstable	IV
SAMaf7578d55754	NE	NA	IC0	IC2+	TC2+	excluded	NA	F	WHITE	N	1	PREVIOUS	NA	(less than) 1 year	other	Y	N	2.66667	1.35651	10357	0.229979	1	MS2a2	Genomically unstable	II
SAMbd8ee73983b8	NE	NA	IC1	IC1	TC0	excluded	9	M	WHITE	Y	1	NEVER	LN Only	1-2 years	bladder	Y	N	1.01961	0.950789	10358	0.854209	1	MS1b	UroA	II
SAMe94c30c30616	SD	SD/PD	IC1	IC1	TC0	excluded	6	M	WHITE	N	1	PREVIOUS	Visceral	more than 2 years	bladder	Y	Y	1.01961	1.15424	10195	15.3758	1	MS2a2	Genomically unstable	I
SAM54e58f1b0230	PD	SD/PD	IC0	IC0	TC0	desert	5	M	WHITE	N	1	NEVER	Liver	(less than) 1 year	bladder	Y	N	NA	1.34632	10050	4.36961	1	MS1b	UroA	I
SAM5e3bae090b8c	PD	SD/PD	IC2	IC2+	TC0	excluded	6	M	WHITE	Y	1	PREVIOUS	Liver	more than 2 years	kidney	Y	Y	0.823529	1.02852	10063	6.73511	1	MS1b	UroA	I
SAM3cb94b0d5297	PD	SD/PD	IC1	IC1	TC0	excluded	15	M	WHITE	N	1	CURRENT	Visceral	1-2 years	kidney	Y	Y	2.23529	0.674091	10181	5.05955	1	MS2b1	Infiltrated	IV
SAM61b9d4d84c64	SD	SD/PD	IC2	IC2+	TC0	inflamed	27	M	WHITE	N	1	PREVIOUS	Liver	1-2 years	bladder	Y	Y	5.88235	1.8785	10223	21.3881	0	MS2a1	Genomically unstable	I
SAM8a42c0d59187	NE	NA	IC0	IC0	TC0	NA	3	M	WHITE	Y	1	NEVER	Liver	(less than) 1 year	NA	Y	N	0.27451	0.891949	10110	2.82546	1	MS1b	UroA	III
SAMcb132b0cdd2c	PD	SD/PD	IC1	IC1	TC2+	desert	NA	M	WHITE	N	1	CURRENT	LN Only	(less than) 1 year	lymph node	Y	N	0.843137	1.3659	10066	2.52977	1	MS2a2	Genomically unstable	II
SAMe97af0feefdf	PD	SD/PD	IC1	IC1	TC0	excluded	3	F	WHITE	N	0	PREVIOUS	Visceral	(less than) 1 year	bladder	Y	N	0.705882	1.40309	10116	11.1047	1	MS1a	UroA	I
SAMee3844cc0b9f	PD	SD/PD	IC0	IC0	TC0	NA	NA	M	WHITE	Y	1	PREVIOUS	Visceral	(less than) 1 year	lymph node	Y	N	NA	0.891882	10143	3.21971	1	MS2b1	Infiltrated	I
SAM73b653ae20d1	NE	NA	IC2	IC2+	TC2+	inflamed	3	F	WHITE	N	1	NEVER	Visceral	(less than) 1 year	other	Y	Y	0.960784	1.36227	10053	1.80698	1	MS2b2.2	Basal/SCC-like	III
SAMdcae54fcd7fa	SD	SD/PD	IC1	IC1	TC0	excluded	NA	M	WHITE	Y	1	PREVIOUS	LN Only	more than 2 years	kidney	Y	N	1.43137	1.27868	10284	6.2423	1	MS2b1	Infiltrated	II
SAMdad5c29dc105	PD	SD/PD	IC1	IC1	TC0	excluded	5	M	WHITE	N	1	CURRENT	Visceral	more than 2 years	bladder	Y	Y	0.666667	1.53079	10306	2.43121	1	MS1b	UroA	II
SAMa424c75831b4	PD	SD/PD	IC2	IC2+	TC0	NA	6	M	WHITE	N	1	PREVIOUS	Visceral	1-2 years	bladder	Y	N	0.686275	0.776142	10240	3.54825	1	MS1b	UroA	II
SAM28687037e4ff	SD	SD/PD	IC2	IC2+	TC2+	inflamed	6	M	WHITE	N	0	PREVIOUS	Visceral	(less than) 1 year	kidney	Y	Y	0.568627	1.50879	10028	21.5852	0	MS2b2.2	Basal/SCC-like	III
SAMe50d15fde368	PR	CR/PR	IC1	IC1	TC0	desert	9	F	WHITE	Y	1	PREVIOUS	Visceral	1-2 years	bladder	Y	Y	2.17647	1.70065	10343	18.8912	0	MS1b	UroA	I
SAM45c8e6412c66	PD	SD/PD	IC1	IC1	TC2+	inflamed	5	M	WHITE	N	1	PREVIOUS	LN Only	(less than) 1 year	bladder	Y	N	1.39216	1.29793	10217	3.48255	1	MS2b2.2	Basal/SCC-like	III
SAM8533e5e261d6	PR	CR/PR	IC0	IC0	TC0	desert	5	M	WHITE	N	0	PREVIOUS	Visceral	1-2 years	bladder	Y	N	1.72549	1.52308	10269	12.8131	1	MS1b	UroA	I
SAMaaf505c36f93	PR	CR/PR	IC1	IC1	TC0	excluded	15	M	WHITE	N	1	PREVIOUS	LN Only	more than 2 years	kidney	Y	Y	1.72549	1.53825	10259	20.5667	0	MS1b	UroA	I
SAM73663ee4a96e	CR	CR/PR	IC2	IC2+	TC0	excluded	NA	M	WHITE	N	0	PREVIOUS	LN Only	(less than) 1 year	kidney	N	NA	NA	0.796165	10123	21.2567	0	MS1b	UroA	I
SAM0bdb3428bd13	PD	SD/PD	IC0	IC0	TC0	NA	NA	F	WHITE	N	1	NEVER	Visceral	(less than) 1 year	lymph node	Y	N	NA	1.01875	10312	2.23409	1	MS2b1	Infiltrated	II
SAM3330c03fdf00	PD	SD/PD	IC1	IC1	TC0	NA	2	M	WHITE	N	0	NEVER	LN Only	(less than) 1 year	lymph node	Y	N	NA	1.14051	10031	19.1869	0	MS2b1	Infiltrated	IV
SAM0a7c2091dd56	PD	SD/PD	IC2	IC2+	TC1	excluded	8	M	WHITE	N	1	NEVER	Visceral	(less than) 1 year	bladder	Y	N	1.27451	0.937676	10033	2.62834	1	MS2b2.2	Basal/SCC-like	III
SAM7bff231634e9	SD	SD/PD	IC2	IC2+	TC2+	NA	NA	M	WHITE	N	1	PREVIOUS	Visceral	(less than) 1 year	ureter	Y	Y	0.72549	1.22719	10347	10.2505	1	MS2b2.2	Basal/SCC-like	III
SAM5d1dfd5207f5	PD	SD/PD	IC0	IC0	TC0	NA	12	M	WHITE	Y	1	NEVER	Visceral	(less than) 1 year	bladder	Y	N	NA	1.83819	10225	10.9076	1	MS1b	UroA	I
SAMeb587a68006b	SD	SD/PD	IC1	IC1	TC0	NA	NA	M	WHITE	Y	1	PREVIOUS	LN Only	1-2 years	bladder	N	NA	NA	1.28031	10297	20.6982	0	MS2b1	Infiltrated	II
SAM99a46b9eec27	PD	SD/PD	IC0	IC0	TC0	excluded	5	M	WHITE	N	1	PREVIOUS	Liver	1-2 years	kidney	Y	Y	0.72549	1.96569	10236	3.61396	1	MS2b1	Infiltrated	I
SAM1ac4e3dee297	PD	SD/PD	IC1	IC1	TC0	excluded	2	M	WHITE	Y	1	PREVIOUS	Liver	(less than) 1 year	kidney	N	NA	0.647059	1.0557	10365	5.51951	1	MS1b	UroA	I
SAM553c3c35b847	PD	SD/PD	IC0	IC0	TC0	NA	NA	F	WHITE	N	0	PREVIOUS	Liver	(less than) 1 year	kidney	Y	Y	NA	0.978528	10074	6.70226	1	MS2b1	Infiltrated	IV
SAM3e04eb914f3d	PR	CR/PR	IC2	IC2+	TC0	excluded	17	M	WHITE	N	1	NEVER	Liver	(less than) 1 year	lymph node	Y	N	1.41176	1.28662	10062	17.2813	0	MS2b1	Infiltrated	I
SAMc2a1820d4e6b	CR	CR/PR	IC2	IC2+	TC0	excluded	NA	M	WHITE	N	0	NEVER	LN Only	(less than) 1 year	bladder	Y	N	NA	1.31778	10005	20.731	0	MS2b1	Infiltrated	I
SAM822b226466a1	SD	SD/PD	IC0	IC0	TC0	desert	NA	M	WHITE	Y	1	PREVIOUS	Visceral	1-2 years	other	Y	Y	1.09804	1.26144	10133	17.2813	0	MS1b	UroA	I
SAMabc151b01ea3	PD	SD/PD	IC1	IC1	TC0	excluded	NA	F	WHITE	N	1	NEVER	Liver	(less than) 1 year	bladder	Y	N	NA	0.74401	10092	0.558522	1	MS2b2.2	Basal/SCC-like	IV
SAMe1eb5d988760	CR	CR/PR	IC2	IC2+	TC0	inflamed	14	M	WHITE	N	0	PREVIOUS	Liver	1-2 years	bladder	Y	Y	2.27451	1.20648	10117	21.0595	0	MS2b1	Infiltrated	I
SAMe3210d3632b4	PD	SD/PD	IC2	IC2+	TC2+	inflamed	17	F	WHITE	Y	1	NEVER	LN Only	(less than) 1 year	NA	Y	N	0.862745	1.18023	10268	2.16838	1	MS2b2.2	Basal/SCC-like	III
SAMb15ad09d6e24	PD	SD/PD	IC2	IC2+	TC2+	excluded	4	F	WHITE	N	0	NEVER	LN Only	(less than) 1 year	bladder	Y	Y	NA	1.17946	10206	3.8768	1	MS2b1	Infiltrated	IV
SAM7893196e0e89	PD	SD/PD	IC0	IC0	TC0	NA	5	M	ASIAN	N	1	PREVIOUS	Visceral	(less than) 1 year	bladder	Y	N	0.941176	1.54839	10069	2.66119	1	MS2b2.2	Basal/SCC-like	III
SAM3f446449bf81	NE	NA	IC2	IC2+	TC0	inflamed	NA	M	WHITE	Y	1	NEVER	LN Only	(less than) 1 year	bladder	Y	N	0.980392	0.895025	10198	0.755647	1	MS2b2.1	UroB	I
SAM961d04c42bd9	PD	SD/PD	IC0	IC0	TC0	excluded	17	M	WHITE	N	1	CURRENT	Visceral	(less than) 1 year	bladder	Y	N	1.72549	1.54621	10034	5.8809	1	MS2a1	Genomically unstable	I
SAMb0d11db9aa79	PD	SD/PD	IC2	IC2+	TC0	inflamed	3	F	WHITE	N	0	NEVER	Visceral	1-2 years	lung	Y	N	0.843137	1.26897	10125	10.5462	1	MS2b2.1	UroB	I
SAM19fec8f3b3bd	PD	SD/PD	IC2	IC2+	TC2+	excluded	5	M	WHITE	Y	1	PREVIOUS	Liver	(less than) 1 year	bladder	Y	Y	0.431373	0.631668	10024	9.88912	1	MS2b2.2	Basal/SCC-like	III
SAM6083aac8db99	PR	CR/PR	IC1	IC1	TC0	inflamed	14	M	WHITE	N	0	PREVIOUS	Visceral	(less than) 1 year	bladder	Y	Y	NA	1.84954	10191	20.6324	0	MS2a2	Genomically unstable	II
SAM7ee2b6e4d6b3	NE	NA	IC0	IC0	TC0	excluded	36	M	WHITE	Y	1	PREVIOUS	Visceral	1-2 years	kidney	Y	Y	6.80392	1.43324	10045	1.70842	1	MS1b	UroA	I
SAMa90d73f8d891	PD	SD/PD	IC0	IC0	TC0	NA	12	M	WHITE	N	0	PREVIOUS	Visceral	(less than) 1 year	other	Y	N	0.72549	0.848679	10356	1.01848	1	MS2b2.2	Basal/SCC-like	III
SAMaff272833538	NE	NA	IC2	IC2+	TC0	excluded	5	M	WHITE	Y	1	NEVER	Liver	(less than) 1 year	kidney	Y	Y	1.27451	1.309	10241	2.13552	1	MS2a2	Genomically unstable	I
SAM415f36ad349e	PD	SD/PD	IC1	IC1	TC0	excluded	NA	M	WHITE	N	0	PREVIOUS	LN Only	1-2 years	bladder	Y	N	0.431373	1.09846	10048	17.9713	1	MS2b2.2	Basal/SCC-like	IV
SAM7c67b05aa109	SD	SD/PD	IC0	IC0	TC1	NA	5	F	WHITE	N	0	NEVER	Visceral	1-2 years	bladder	Y	Y	0.529412	1.17525	10083	8.24641	1	MS1b	UroA	I
SAMad83c9c53537	PD	SD/PD	IC1	IC1	TC0	NA	6	M	WHITE	N	0	PREVIOUS	Visceral	1-2 years	kidney	Y	Y	0.745098	1.29695	10372	14.9815	0	MS1a	UroA	I
SAM3e8baff50d7a	SD	SD/PD	IC0	IC0	TC0	desert	11	M	WHITE	Y	0	NEVER	Liver	1-2 years	kidney	Y	N	1.21569	1.69543	10185	6.96509	1	MS2a1	Genomically unstable	II
SAM3ee5dcd894f0	PD	SD/PD	IC0	IC0	TC0	desert	NA	M	WHITE	Y	0	CURRENT	Visceral	1-2 years	bladder	Y	N	NA	0.932179	10292	8.70637	1	MS2b2.1	UroB	I
SAM8a1b0e02ee42	CR	CR/PR	IC0	IC0	TC0	desert	14	M	ASIAN	N	0	NEVER	LN Only	1-2 years	bladder	Y	Y	0.843137	1.79684	10349	20.5667	0	MS2a1	Genomically unstable	II
SAMd7d57ee3a863	CR	CR/PR	IC2	IC2+	TC0	inflamed	24	M	WHITE	N	1	PREVIOUS	NA	(less than) 1 year	bladder	Y	NA	NA	1.12889	10138	20.271	0	MS2b2.2	Basal/SCC-like	IV
SAMeb29625f76a5	PD	SD/PD	IC1	IC1	TC0	excluded	2	M	WHITE	N	1	PREVIOUS	Visceral	1-2 years	kidney	Y	Y	0.0588235	1.33606	10325	3.12115	1	MS1b	UroA	I
SAM563d6233dfa2	PD	SD/PD	IC0	IC0	TC0	NA	NA	M	WHITE	N	1	PREVIOUS	Liver	(less than) 1 year	bladder	Y	N	0.607843	0.977704	10311	2.13552	1	MS1a	UroA	IV
SAM4581bac493af	NE	NA	IC2	IC2+	TC0	NA	16	M	WHITE	N	0	NEVER	LN Only	(less than) 1 year	bladder	Y	Y	3	0.986933	10140	20.0411	0	MS2a2	Genomically unstable	II
SAMa1871f491b02	PD	SD/PD	IC0	IC0	TC0	desert	NA	F	WHITE	N	1	NEVER	Liver	more than 2 years	bladder	Y	Y	3.33333	1.62959	10108	1.74127	1	MS1b	UroA	I
SAM30cf07d4874f	SD	SD/PD	IC1	IC1	TC0	excluded	NA	M	WHITE	Y	1	NEVER	Liver	1-2 years	bladder	Y	N	NA	1.33751	10018	11.6632	1	MS2b1	Infiltrated	II
SAM31291c256373	NE	NA	IC1	IC1	TC0	inflamed	32	M	WHITE	Y	1	CURRENT	Visceral	(less than) 1 year	other	Y	N	3.21569	1.39034	10263	1.1499	1	MS2b1	Infiltrated	II
SAMd135d5867fe3	PD	SD/PD	IC2	IC2+	TC2+	excluded	3	M	WHITE	Y	1	PREVIOUS	Visceral	1-2 years	bladder	Y	Y	0.607843	1.03082	10106	3.61396	1	MS2b2.2	Basal/SCC-like	IV
SAM9e11ec6bea80	SD	SD/PD	IC2	IC2+	TC2+	inflamed	10	M	WHITE	N	1	PREVIOUS	Visceral	more than 2 years	bladder	Y	N	NA	1.39537	10215	15.4086	1	MS2b2.2	Basal/SCC-like	IV
SAM065890737112	CR	CR/PR	IC2	IC2+	TC0	inflamed	8	M	WHITE	Y	0	PREVIOUS	LN Only	(less than) 1 year	bladder	Y	Y	NA	1.43874	10341	20.0739	0	MS1b	UroA	II
SAMb470eb8f04be	CR	CR/PR	IC2	IC2+	TC0	excluded	35	M	WHITE	N	0	NEVER	LN Only	more than 2 years	bladder	Y	Y	NA	1.43812	10115	20.0739	0	MS1b	UroA	I
SAM675a12a09c15	PD	SD/PD	IC1	IC1	TC0	desert	13	M	WHITE	N	0	PREVIOUS	Liver	1-2 years	bladder	Y	N	1.2549	0.874536	10254	2.89117	1	MS1a	UroA	I
SAM1e9c4d1d39ae	PD	SD/PD	IC1	IC1	TC0	inflamed	5	F	WHITE	N	0	PREVIOUS	Liver	more than 2 years	bladder	Y	Y	1.43137	1.75169	10047	12.4189	1	MS2b2.2	Basal/SCC-like	II
SAM5a2347c0498a	SD	SD/PD	IC0	IC0	TC0	desert	9	M	WHITE	N	1	NEVER	Visceral	1-2 years	bladder	Y	Y	1.33333	1.92475	10017	4.89528	1	MS2a1	Genomically unstable	II
SAM0571f17f4045	SD	SD/PD	IC2	IC2+	TC0	excluded	2	F	WHITE	N	0	PREVIOUS	LN Only	1-2 years	lymph node	Y	NA	1.47059	1.0322	10085	4.53388	1	MS2b1	Infiltrated	II
SAM4b7ea015fd9e	PD	SD/PD	IC1	IC1	TC0	excluded	NA	F	WHITE	Y	1	NEVER	Visceral	(less than) 1 year	kidney	Y	N	NA	0.81558	10266	13.2731	1	MS1b	UroA	I
SAM9306c5c92444	PD	SD/PD	IC2	IC2+	TC1	inflamed	12	M	WHITE	N	1	NEVER	Visceral	1-2 years	bladder	Y	NA	2.23529	1.77258	10129	15.4415	0	MS2a1	Genomically unstable	II
SAMb15ac6e4c4ef	PR	CR/PR	IC1	IC1	TC0	NA	11	M	WHITE	Y	0	PREVIOUS	Visceral	more than 2 years	bladder	Y	Y	1.5098	1.28557	10096	20.0082	0	MS2a1	Genomically unstable	II
SAM28e6031ac18b	SD	SD/PD	IC0	IC0	TC0	desert	22	M	WHITE	N	1	CURRENT	Liver	(less than) 1 year	bladder	Y	N	NA	1.36404	10021	9.23203	1	MS1a	UroA	I
SAMd86389d0d768	PD	SD/PD	IC0	IC0	TC0	desert	NA	M	WHITE	N	1	PREVIOUS	Visceral	(less than) 1 year	bladder	Y	N	1.41176	0.789802	10310	2.20123	1	MS1b	UroA	I
SAM63b2189c36d7	PD	SD/PD	IC0	IC0	TC0	desert	14	M	WHITE	N	1	CURRENT	Liver	more than 2 years	bladder	Y	Y	0.980392	1.20141	10209	3.97536	1	MS1b	UroA	I
SAM18be5b395318	PD	SD/PD	IC2	IC2+	TC1	excluded	5	M	WHITE	N	1	PREVIOUS	Liver	(less than) 1 year	bladder	Y	Y	0.470588	0.965305	10040	9.00205	1	MS2a1	Genomically unstable	IV
SAM0d855cff64e6	PD	SD/PD	IC1	IC1	TC0	desert	4	F	WHITE	N	1	CURRENT	Visceral	(less than) 1 year	bladder	Y	Y	0.137255	1.13302	10003	2.85832	1	MS2b2.2	Basal/SCC-like	IV
SAM6cbc10abddb0	PD	SD/PD	IC2	IC2+	TC0	inflamed	3	M	WHITE	N	1	NEVER	LN Only	(less than) 1 year	bladder	Y	Y	0.960784	0.933544	10010	5.94661	1	MS2b2.2	Basal/SCC-like	III
SAMdee1011782cd	PD	SD/PD	IC1	IC1	TC0	NA	NA	M	WHITE	N	1	NEVER	Visceral	(less than) 1 year	lymph node	Y	Y	NA	0.88244	10001	3.90965	1	MS2b1	Infiltrated	I
SAMe9475f77504b	SD	SD/PD	IC1	IC1	TC0	excluded	NA	M	WHITE	N	0	NEVER	Liver	1-2 years	bladder	Y	Y	NA	0.721469	10313	18.6612	0	MS2b1	Infiltrated	IV
SAMa535fcdf18a0	PR	CR/PR	IC0	IC0	TC0	NA	19	M	WHITE	N	1	PREVIOUS	NA	1-2 years	bladder	Y	Y	0.882353	0.899224	10371	17.2813	0	MS1b	UroA	I
SAM7746b76437e6	NE	NA	IC0	IC0	TC0	desert	5	M	WHITE	N	1	PREVIOUS	Liver	1-2 years	bladder	Y	Y	0.392157	1.66593	10203	2.82546	1	MS1b	UroA	I
SAM548551ef782c	PR	CR/PR	IC0	IC0	TC0	desert	11	M	WHITE	N	1	NEVER	Liver	1-2 years	bladder	Y	Y	1.82353	1.95402	10122	17.2813	0	MS2a1	Genomically unstable	IV
SAM203dcf14f927	CR	CR/PR	IC1	IC1	TC1	inflamed	13	M	WHITE	N	1	CURRENT	LN Only	more than 2 years	bladder	Y	Y	2.39216	1.44746	10157	19.3511	0	MS2a2	Genomically unstable	II
SAMe41b1e773582	PD	SD/PD	IC1	IC1	TC0	excluded	6	M	WHITE	N	1	NEVER	NA	(less than) 1 year	bladder	Y	Y	0.470588	1.4048	10184	0.854209	1	MS2b2.2	Basal/SCC-like	III
SAM978a587b207e	PD	SD/PD	IC0	IC1	TC2+	excluded	NA	M	WHITE	N	0	CURRENT	LN Only	(less than) 1 year	bladder	Y	N	1.92157	1.04287	10131	2.10267	1	MS2a2	Genomically unstable	II
SAM5234688806a7	PD	SD/PD	IC0	IC0	TC0	desert	13	M	WHITE	N	1	PREVIOUS	Liver	more than 2 years	kidney	Y	Y	0.313725	0.356537	10013	5.8809	1	MS1b	UroA	I
SAM2c9586161ce6	PD	SD/PD	IC1	IC1	TC0	desert	9	M	WHITE	N	0	NEVER	Visceral	1-2 years	bladder	Y	Y	0.431373	1.48518	10251	11.269	1	MS1b	UroA	I
SAM76a431ba6ce1	PD	SD/PD	IC1	IC1	TC0	inflamed	6	M	WHITE	N	0	NEVER	Visceral	(less than) 1 year	kidney	N	NA	0.215686	0.804777	10300	14.1273	1	MS2b1	Infiltrated	III
SAM7a9093b9c7e9	NE	NA	IC0	IC0	TC0	desert	1	M	WHITE	N	1	NEVER	NA	1-2 years	kidney	Y	Y	0.215686	0.821923	10020	1.80698	1	MS2b1	Infiltrated	II
SAM8f2275c36e8c	SD	SD/PD	IC1	IC1	TC0	desert	5	M	WHITE	N	0	NEVER	Visceral	1-2 years	bladder	Y	Y	NA	1.63105	10189	20.731	0	MS1b	UroA	I
SAMab8052a03398	SD	SD/PD	IC2	IC2+	TC0	inflamed	NA	M	WHITE	N	1	NEVER	LN Only	(less than) 1 year	lymph node	Y	N	0.0392157	0.767621	10019	13.306	1	MS2b1	Infiltrated	III
SAMd3bd67996035	CR	CR/PR	IC2	IC2+	TC0	excluded	7	M	WHITE	N	0	PREVIOUS	LN Only	more than 2 years	lymph node	Y	Y	1.56863	1.33588	10205	20.8296	0	MS2a2	Genomically unstable	II
SAMfddc359e862b	NE	NA	IC0	IC0	TC0	excluded	NA	F	WHITE	Y	1	PREVIOUS	NA	1-2 years	bladder	Y	Y	NA	1.34007	10256	1.9384	1	MS2b1	Infiltrated	II
SAM753d4bb52dbe	SD	SD/PD	IC1	IC1	TC0	excluded	7	M	WHITE	N	1	CURRENT	Visceral	(less than) 1 year	ureter	Y	Y	NA	1.52308	10337	11.3676	1	MS2b1	Infiltrated	I
SAMd3601288319e	CR	CR/PR	IC2	IC2+	TC0	excluded	14	M	OTHER	N	0	PREVIOUS	LN Only	1-2 years	other	Y	N	0.784314	0.96954	10335	23.1294	0	MS2a1	Genomically unstable	II
SAM59f392864f5d	SD	SD/PD	IC2	IC2+	TC0	excluded	14	M	OTHER	N	0	PREVIOUS	LN Only	more than 2 years	bladder	Y	N	NA	1.02602	10136	17.7741	1	MS2b1	Infiltrated	II
SAM26104d5adc89	SD	SD/PD	IC0	IC0	TC0	excluded	1	M	ASIAN	Y	1	PREVIOUS	Visceral	(less than) 1 year	bladder	N	NA	0.27451	0.958124	10187	5.38809	1	MS1a	UroA	III
SAMba1a34b5a060	PD	SD/PD	IC2	IC2+	TC0	inflamed	5	M	WHITE	N	0	NEVER	Visceral	(less than) 1 year	bladder	Y	N	0.901961	1.02302	10277	12.846	1	MS2b2.2	Basal/SCC-like	III
SAM18a4dabbc557	PD	SD/PD	IC2	IC2+	TC2+	excluded	18	M	WHITE	N	1	PREVIOUS	Visceral	1-2 years	bladder	Y	Y	2.03922	1.51423	10367	16.46	1	MS2a2	Genomically unstable	II
SAMfb7aec7cb0e2	PR	CR/PR	IC2	IC2+	TC2+	inflamed	NA	M	WHITE	N	1	PREVIOUS	NA	(less than) 1 year	bladder	Y	Y	5.92157	1.60244	10265	22.538	0	MS2b2.2	Basal/SCC-like	IV
SAMfed609955db9	PD	SD/PD	IC2	IC2+	TC2+	desert	7	F	WHITE	N	0	NEVER	Visceral	(less than) 1 year	bladder	Y	Y	0.352941	1.04129	10151	20.5667	0	MS1b	UroA	I
SAMb8070b7937e7	SD	SD/PD	IC1	IC1	TC0	desert	5	M	WHITE	Y	0	PREVIOUS	Liver	(less than) 1 year	bladder	Y	Y	0.333333	0.92136	10127	21.0267	1	MS1b	UroA	I
SAMf2aae1443f67	PD	SD/PD	IC1	IC1	TC0	desert	7	F	WHITE	N	0	NEVER	Visceral	1-2 years	bladder	Y	Y	0.803922	1.45673	10253	10.3491	1	MS1b	UroA	III
SAM2bba8cb35e48	PD	SD/PD	IC0	IC0	TC0	excluded	11	M	WHITE	N	1	PREVIOUS	Liver	more than 2 years	bladder	Y	Y	1.29412	0.800619	10262	10.4805	1	MS2b1	Infiltrated	II
SAMcee0fa8c05b4	NE	NA	IC1	IC1	TC1	excluded	7	M	WHITE	N	1	PREVIOUS	Liver	more than 2 years	bladder	Y	Y	1.37255	1.5152	10252	1.67556	1	MS2a1	Genomically unstable	II
SAM5c139c5c1c4f	PD	SD/PD	IC2	IC2+	TC0	excluded	NA	M	WHITE	N	1	PREVIOUS	Liver	more than 2 years	bladder	Y	Y	NA	0.655137	10109	7.22793	1	MS2b2.1	UroB	III
SAMc1251c7bfee2	PR	CR/PR	IC2	IC2+	TC0	excluded	5	M	WHITE	N	0	PREVIOUS	Visceral	(less than) 1 year	bladder	Y	Y	1.09804	1.63589	10196	21.6181	0	MS2a2	Genomically unstable	IV
SAM6780ed436b55	PD	SD/PD	IC2	IC2+	TC0	inflamed	14	F	WHITE	N	1	PREVIOUS	Visceral	more than 2 years	bladder	Y	Y	2.54902	1.12775	10167	6.2423	1	MS2b2.2	Basal/SCC-like	III
SAM85f0a3ac1c45	PD	SD/PD	IC2	IC2+	TC0	excluded	8	M	WHITE	N	1	CURRENT	Visceral	1-2 years	lung	Y	Y	0.27451	1.12474	10098	5.84805	1	MS1b	UroA	III
SAM9d2494119c05	PD	SD/PD	IC0	IC0	TC0	NA	NA	M	WHITE	N	1	NEVER	Liver	(less than) 1 year	liver	Y	N	NA	0.958447	10176	1.44559	1	MS1b	UroA	I
SAM9410b866974a	SD	SD/PD	IC0	IC0	TC0	NA	NA	M	WHITE	N	1	NEVER	LN Only	1-2 years	bladder	Y	N	NA	1.46748	10333	6.73511	1	MS2b1	Infiltrated	IV
SAM5d989c86255e	PD	SD/PD	IC1	IC1	TC0	desert	13	F	UNKNOWN	N	1	PREVIOUS	Liver	(less than) 1 year	bladder	Y	N	1.41176	0.812834	10145	3.44969	1	MS2a2	Genomically unstable	III
SAM27299aed7681	PR	CR/PR	IC1	IC1	TC0	excluded	8	F	UNKNOWN	Y	0	NEVER	NA	1-2 years	bladder	Y	Y	0.745098	1.86436	10042	18.8583	0	MS1b	UroA	I
SAM49d48750e294	PD	SD/PD	IC1	IC1	TC0	excluded	0	M	UNKNOWN	N	0	PREVIOUS	Visceral	1-2 years	bladder	Y	Y	0.607843	1.10497	10227	9.85626	1	MS2b1	Infiltrated	II
SAMd43f8933066b	PR	CR/PR	IC1	IC1	TC0	inflamed	15	M	UNKNOWN	N	0	PREVIOUS	Visceral	more than 2 years	bladder	Y	Y	1.88235	0.903453	10058	20.0082	0	MS2b1	Infiltrated	II
SAM7aa01fc49a80	PD	SD/PD	IC1	IC1	TC0	excluded	NA	M	WHITE	N	1	PREVIOUS	Liver	more than 2 years	bladder	N	NA	1.03922	1.06346	10370	2.13552	1	MS2b1	Infiltrated	II
SAM0257bbbbd388	SD	SD/PD	IC1	IC1	TC0	excluded	18	M	WHITE	N	1	PREVIOUS	Visceral	more than 2 years	bladder	Y	Y	4.68627	1.56768	10232	15.6386	1	MS2a1	Genomically unstable	II
SAMc919aebc7fdd	PR	CR/PR	IC2	IC2+	TC0	inflamed	3	M	WHITE	N	0	NEVER	LN Only	1-2 years	bladder	Y	Y	0.607843	0.617165	10368	20.731	0	MS2b1	Infiltrated	IV
SAMa321770ac31c	PD	SD/PD	IC2	IC2+	TC0	excluded	8	M	WHITE	N	0	PREVIOUS	Visceral	(less than) 1 year	lymph node	Y	N	1.41176	1.38859	10369	7.06366	0	MS2b2.2	Basal/SCC-like	II
SAM3894ac3956a5	PD	SD/PD	IC1	IC1	TC0	excluded	5	M	WHITE	N	0	PREVIOUS	Visceral	(less than) 1 year	bladder	Y	Y	NA	1.90566	10097	2.10267	0	MS1b	UroA	I
SAM3779e979db6b	NE	NA	IC1	IC1	TC0	excluded	NA	M	WHITE	N	0	CURRENT	Visceral	more than 2 years	bladder	Y	Y	NA	1.42225	10348	1.31417	1	MS1a	UroA	I
SAM1c0ecfb3eb63	PD	SD/PD	IC2	IC2+	TC0	excluded	NA	F	WHITE	N	0	PREVIOUS	Liver	(less than) 1 year	bladder	Y	NA	NA	1.16579	10086	5.84805	1	MS2b2.2	Basal/SCC-like	III
SAMbf91f27e7f9b	NE	NA	IC2	IC2+	TC0	excluded	3	M	WHITE	N	0	PREVIOUS	Liver	1-2 years	kidney	Y	Y	NA	0.778596	10134	0.591376	1	MS2b1	Infiltrated	I
SAMbcb07ba81cee	PD	SD/PD	IC2	IC2+	TC0	excluded	NA	M	WHITE	N	0	PREVIOUS	Liver	more than 2 years	bladder	Y	Y	NA	0.352492	10011	2.52977	1	MS2b2.2	Basal/SCC-like	III
SAM9aa6a095a9d6	PD	SD/PD	IC1	IC1	TC0	excluded	5	M	WHITE	Y	0	PREVIOUS	NA	more than 2 years	kidney	Y	Y	0.647059	0.882239	10171	8.83778	1	MS2b2.1	UroB	I
SAM957378bd907f	PD	SD/PD	IC0	IC0	TC0	excluded	NA	M	WHITE	N	0	PREVIOUS	Liver	1-2 years	ureter	Y	N	0.196078	0.870142	10216	2.23409	1	MS2b1	Infiltrated	II
SAMf82bbdc267c8	PD	SD/PD	IC0	IC0	TC0	desert	7	M	WHITE	N	0	CURRENT	Visceral	1-2 years	kidney	Y	Y	0.529412	1.17181	10361	3.12115	1	MS1b	UroA	I
SAM2624229effe8	PD	SD/PD	IC0	IC0	TC0	excluded	6	M	WHITE	N	1	PREVIOUS	Visceral	more than 2 years	bladder	Y	Y	0.431373	0.567845	10071	2.56263	1	MS2b1	Infiltrated	I
SAMd2492b2a31bb	PD	SD/PD	IC2	IC2+	TC2+	desert	3	F	WHITE	N	0	NEVER	LN Only	(less than) 1 year	lymph node	Y	N	0.490196	0.824884	10008	7.85216	1	MS2b2.2	Basal/SCC-like	III
SAM670649e105b5	CR	CR/PR	IC2	IC2+	TC0	excluded	15	F	WHITE	N	0	NEVER	LN Only	(less than) 1 year	bladder	Y	Y	2.68627	1.14889	10148	22.078	0	MS2b2.2	Basal/SCC-like	I
SAM91c47b054ffb	PR	CR/PR	IC2	IC2+	TC0	inflamed	49	M	WHITE	Y	0	PREVIOUS	Visceral	(less than) 1 year	bladder	Y	N	2.70588	1.10269	10162	17.0185	1	MS2a1	Genomically unstable	II
SAM491e341d5a82	NE	NA	IC1	IC1	TC0	desert	13	F	WHITE	N	0	NEVER	Visceral	more than 2 years	bladder	Y	Y	NA	0.978218	10091	1.87269	1	MS2a1	Genomically unstable	II
SAM5fe7a81a39dd	PD	SD/PD	IC2	IC2+	TC0	inflamed	21	M	WHITE	Y	0	CURRENT	LN Only	more than 2 years	ureter	Y	N	3.82353	0.884286	10350	17.0842	1	MS2a1	Genomically unstable	II
SAM29da928587ad	PD	SD/PD	IC1	IC1	TC0	desert	NA	F	WHITE	N	1	PREVIOUS	Visceral	(less than) 1 year	ureter	Y	Y	0.490196	0.676961	10107	2.59548	1	MS1a	UroA	III
SAM0a0f2bac4b20	PD	SD/PD	IC1	IC1	TC1	NA	2	M	WHITE	N	0	NEVER	Liver	(less than) 1 year	kidney	Y	Y	0.215686	1.37594	10082	1.18275	1	MS2b2.2	Basal/SCC-like	III
SAM8e469834acc1	PD	SD/PD	IC1	IC1	TC0	excluded	6	M	WHITE	N	1	NEVER	Liver	more than 2 years	bladder	Y	Y	NA	0.978557	10287	3.71253	1	MS1a	UroA	I
SAM8e43e9caf307	NE	NA	IC1	IC1	TC0	excluded	4	F	WHITE	N	0	PREVIOUS	Liver	(less than) 1 year	bladder	Y	Y	1	1.39204	10285	0.492813	1	MS2a1	Genomically unstable	II
SAM99b1f6a9534e	NE	NA	IC1	IC1	TC0	excluded	5	F	WHITE	N	0	PREVIOUS	Liver	(less than) 1 year	bladder	Y	Y	1	1.04395	10285	0.492813	1	MS2a1	Genomically unstable	II
SAM12502d970c10	SD	SD/PD	IC2	IC2+	TC0	inflamed	10	M	WHITE	N	0	PREVIOUS	Visceral	more than 2 years	kidney	Y	Y	1.07843	0.712692	10078	7.3922	1	MS1b	UroA	I
SAM9681450bbc90	NE	NA	IC2	IC2+	TC0	inflamed	21	M	WHITE	N	1	PREVIOUS	Visceral	more than 2 years	bladder	Y	Y	NA	1.18287	10328	4.96099	1	MS2b1	Infiltrated	III
SAM7d7c54623618	PR	CR/PR	IC0	IC0	TC0	excluded	8	M	WHITE	N	0	CURRENT	Liver	(less than) 1 year	bladder	Y	N	2.09804	1.1321	10049	21.2238	0	MS2a1	Genomically unstable	II
SAM181b638b8248	PD	SD/PD	IC2	IC2+	TC2+	excluded	NA	M	WHITE	N	1	CURRENT	Liver	(less than) 1 year	kidney	Y	Y	0.215686	0.885055	10056	10.8747	1	MS2b1	Infiltrated	IV
SAMbfdffb97c446	SD	SD/PD	IC1	IC1	TC2+	excluded	6	F	WHITE	N	1	CURRENT	Visceral	(less than) 1 year	bladder	Y	Y	1.45098	1.29314	10046	6.70226	1	MS2b2.2	Basal/SCC-like	IV
SAM3b15b4c6311d	CR	CR/PR	IC2	IC2+	TC2+	inflamed	44	M	WHITE	N	1	NEVER	Visceral	more than 2 years	bladder	Y	Y	5.82353	1.59823	10267	21.4538	0	MS2b2.2	Basal/SCC-like	III
SAM00b9e5c52da9	NE	NA	IC1	IC1	TC0	excluded	NA	M	WHITE	Y	1	PREVIOUS	Visceral	1-2 years	bladder	Y	Y	NA	1.21707	10208	1.90554	1	MS2b2.1	UroB	III
SAM59b825252c0d	NE	NA	IC1	IC1	TC0	NA	15	M	WHITE	N	1	NEVER	LN Only	more than 2 years	lymph node	Y	N	NA	2.55122	10250	0.525667	1	MS2b2.2	Basal/SCC-like	III
SAM1c8b086175ca	PD	SD/PD	IC0	IC0	TC0	excluded	7	M	WHITE	N	0	PREVIOUS	Visceral	more than 2 years	bladder	Y	Y	0.54902	0.637736	10064	20.7639	1	MS2b1	Infiltrated	I
SAMeaa477a5384b	CR	CR/PR	IC2	IC2+	TC0	inflamed	14	M	WHITE	N	0	PREVIOUS	NA	more than 2 years	bladder	Y	Y	2.76471	1.11991	10233	21.5852	0	MS2b2.1	UroB	I
SAM1dda30f1c5be	PD	SD/PD	IC1	IC1	TC0	desert	20	M	WHITE	N	0	PREVIOUS	NA	1-2 years	bladder	Y	Y	4.01961	1.37314	10226	21.2567	0	MS2b1	Infiltrated	II
SAM9eebdef2858a	NE	NA	IC1	IC1	TC0	excluded	NA	F	WHITE	N	1	NEVER	Liver	more than 2 years	bladder	Y	Y	NA	0.620737	10327	0.821355	1	MS2a1	Genomically unstable	IV
SAM9daccafc18db	PD	SD/PD	IC0	IC0	TC0	desert	NA	F	WHITE	N	0	CURRENT	Visceral	(less than) 1 year	kidney	Y	Y	NA	0.597249	10113	16.46	0	MS2b2.2	Basal/SCC-like	III
SAM2eb07dedf07f	PR	CR/PR	IC2	IC2+	TC0	inflamed	13	M	WHITE	Y	0	PREVIOUS	Visceral	1-2 years	bladder	Y	Y	1.13725	0.30554	10336	20.501	0	MS2b1	Infiltrated	II
SAM25510f300d79	CR	CR/PR	IC0	IC0	TC0	desert	NA	M	WHITE	N	0	PREVIOUS	Visceral	(less than) 1 year	other	Y	N	1.82353	1.78516	10124	20.6982	0	MS2b2.2	Basal/SCC-like	III
SAMbda79f955628	SD	SD/PD	IC2	IC2+	TC0	inflamed	20	F	WHITE	N	1	PREVIOUS	NA	1-2 years	bladder	Y	Y	1.2549	0.37328	10065	20.6324	0	MS2a2	Genomically unstable	II
SAM9b9d48b0b02c	NE	NA	IC1	IC1	TC0	inflamed	5	M	WHITE	Y	1	PREVIOUS	Liver	more than 2 years	bladder	Y	Y	2.11765	1.584	10039	2.89117	1	MS2a1	Genomically unstable	II
SAMff41c4e8c08f	NE	NA	IC0	IC0	TC0	excluded	14	M	WHITE	N	0	PREVIOUS	Visceral	(less than) 1 year	bladder	Y	Y	NA	1.87245	10200	2.46407	1	MS1a	UroA	I
SAMc97f35a29d16	NE	NA	IC0	IC0	TC0	desert	13	M	WHITE	N	1	PREVIOUS	Visceral	(less than) 1 year	bladder	Y	Y	NA	0.265934	10323	0.821355	0	MS1a	UroA	II
SAM187e056d6a2a	PD	SD/PD	IC0	IC0	TC0	NA	NA	M	WHITE	N	0	CURRENT	Visceral	(less than) 1 year	lung	Y	N	NA	0.838192	10228	2.29979	1	MS1b	UroA	I
SAMbc8dc3a7b54e	PD	SD/PD	IC0	IC0	TC0	desert	7	F	WHITE	Y	1	PREVIOUS	Visceral	(less than) 1 year	bladder	N	NA	0.745098	1.01781	10087	14.7515	1	MS2a1	Genomically unstable	II
SAM7b40007f4aa4	PR	CR/PR	IC0	IC0	TC0	NA	12	F	WHITE	N	1	NEVER	Visceral	(less than) 1 year	ureter	N	NA	NA	0.978981	10051	21.6509	0	MS2a1	Genomically unstable	IV
SAM568ce160abd9	SD	SD/PD	IC0	IC0	TC0	NA	NA	F	WHITE	Y	0	PREVIOUS	Visceral	1-2 years	bladder	Y	N	NA	0.318993	10360	12.846	1	MS2b1	Infiltrated	III
SAM14938611a2d3	PR	CR/PR	IC1	IC1	TC0	desert	38	M	WHITE	Y	2	PREVIOUS	LN Only	1-2 years	bladder	N	NA	6.68627	1.15817	10139	21.4209	0	MS2a1	Genomically unstable	II
SAM1a87df750b9d	SD	SD/PD	IC1	IC1	TC0	excluded	8	M	WHITE	N	2	PREVIOUS	Visceral	(less than) 1 year	bladder	N	NA	1.17647	0.924222	10279	5.38809	1	MS2b2.2	Basal/SCC-like	III
SAMae02629a97f7	PD	SD/PD	IC0	IC0	TC0	NA	NA	F	WHITE	N	0	PREVIOUS	Liver	(less than) 1 year	kidney	Y	N	NA	0.772283	10326	3.25257	1	MS1b	UroA	II
SAM47fc46c3d6be	SD	SD/PD	IC2	IC2+	TC0	inflamed	8	M	WHITE	N	0	PREVIOUS	LN Only	(less than) 1 year	bladder	N	NA	0.803922	0.761637	10035	18.7269	0	MS2b1	Infiltrated	IV
SAM7829a341b9f3	PD	SD/PD	IC2	IC2+	TC1	inflamed	3	M	WHITE	Y	1	PREVIOUS	NA	(less than) 1 year	bladder	N	NA	0.745098	0.714102	10146	3.8768	1	MS2b2.2	Basal/SCC-like	IV
SAM0f956e757453	PD	SD/PD	IC1	IC1	TC0	excluded	32	M	WHITE	Y	1	PREVIOUS	Visceral	(less than) 1 year	ureter	N	NA	4.09804	0.730244	10012	10.4148	1	MS2b1	Infiltrated	II
SAMaf42c1541269	SD	SD/PD	IC2	IC2+	TC0	inflamed	14	M	WHITE	N	1	PREVIOUS	Liver	(less than) 1 year	bladder	N	NA	2.19608	0.795428	10178	5.51951	0	MS2a2	Genomically unstable	II
SAM09c84ec0cf34	PD	SD/PD	IC0	IC0	TC0	inflamed	NA	M	WHITE	N	1	PREVIOUS	Liver	(less than) 1 year	NA	Y	N	NA	0.661994	10121	6.50513	1	MS1b	UroA	I
SAM7538ad9ff524	SD	SD/PD	IC1	IC1	TC0	inflamed	21	F	WHITE	N	1	PREVIOUS	NA	(less than) 1 year	bladder	N	NA	2.39216	0.657817	10212	19.1211	0	MS2b2.1	UroB	III
SAM95c70496ffb5	NE	NA	IC2	IC2+	TC0	inflamed	NA	F	OTHER	N	0	NEVER	Visceral	(less than) 1 year	lymph node	Y	N	NA	0.567752	10128	0.361396	1	MS2b1	Infiltrated	III
SAM7edacb3deb65	NE	NA	IC0	IC0	TC0	desert	NA	M	WHITE	Y	1	PREVIOUS	LN Only	1-2 years	kidney	N	NA	0.647059	0.571193	10038	18.0041	0	MS2a1	Genomically unstable	II
SAMb2e4a082541a	PD	SD/PD	IC1	IC1	TC0	NA	NA	F	WHITE	N	1	NEVER	Visceral	1-2 years	bladder	Y	N	NA	0.720924	10332	4.36961	1	MS2b1	Infiltrated	IV
SAM771445e92421	CR	CR/PR	IC1	IC1	TC0	inflamed	NA	M	WHITE	N	0	NEVER	LN Only	more than 2 years	bladder	Y	N	0.215686	0.490146	10165	19.4168	0	MS2b1	Infiltrated	III
SAM59fda9035d1d	PD	SD/PD	IC0	IC0	TC0	NA	NA	M	WHITE	N	1	NEVER	Visceral	(less than) 1 year	NA	Y	N	NA	0.493701	10352	3.74538	1	MS2b1	Infiltrated	IV
SAM727c0e92a2a7	PR	CR/PR	IC2	IC2+	TC2+	NA	1	M	WHITE	Y	0	PREVIOUS	LN Only	(less than) 1 year	lymph node	N	NA	0.333333	0.955961	10239	18.7269	0	MS2a2	Genomically unstable	II
SAM6f2a102a99df	CR	CR/PR	IC2	IC2+	TC2+	NA	8	F	WHITE	N	1	NEVER	NA	(less than) 1 year	NA	N	NA	2.07843	0.74348	10309	19.2854	0	MS2a2	Genomically unstable	II
SAMe56c96c51190	PD	SD/PD	IC1	IC1	TC2+	excluded	5	F	WHITE	N	2	NEVER	Liver	(less than) 1 year	kidney	N	NA	0.0980392	0.809542	10055	9.7577	1	MS2b1	Infiltrated	III
SAM2b672f4336c7	SD	SD/PD	IC0	IC0	TC0	desert	2	M	WHITE	N	0	NEVER	Visceral	more than 2 years	kidney	N	NA	0.156863	0.596754	10164	15.3101	1	MS1b	UroA	I
SAM1ab1b28d9f2b	PD	SD/PD	IC1	IC1	TC0	desert	13	F	WHITE	N	1	PREVIOUS	Liver	more than 2 years	ureter	N	NA	0.294118	0.549941	10114	2.10267	1	MS2a1	Genomically unstable	II
SAM1bcc62d8290c	NE	NA	IC1	IC1	TC0	excluded	10	M	WHITE	Y	1	PREVIOUS	Visceral	(less than) 1 year	bladder	N	NA	1.4902	0.862554	10210	18.6283	0	MS2a1	Genomically unstable	IV
SAM6662f5181f87	PD	SD/PD	IC1	IC1	TC0	inflamed	5	M	WHITE	N	0	PREVIOUS	Liver	(less than) 1 year	bladder	N	NA	0.490196	0.918382	10303	19.2854	0	MS1a	UroA	I
SAMe0c49ea0df5d	SD	SD/PD	IC1	IC1	TC0	excluded	2	F	WHITE	N	1	PREVIOUS	Visceral	(less than) 1 year	bladder	N	NA	NA	0.911801	10016	4.13963	1	MS2b2.1	UroB	III
SAM59289ca42c99	NE	NA	IC1	IC1	TC0	excluded	4	M	WHITE	N	0	PREVIOUS	Liver	(less than) 1 year	kidney	N	NA	0.235294	0.438422	10057	1.70842	1	MS2b2.2	Basal/SCC-like	III
SAM18b9351e265a	PD	SD/PD	IC2	IC2+	TC0	inflamed	7	M	BLACK OR AFRICAN AMERICAN	N	2	PREVIOUS	Liver	(less than) 1 year	ureter	N	NA	0.392157	0.793895	10025	15.8686	1	MS2b1	Infiltrated	III
SAM7fb7a13c096b	PD	SD/PD	IC0	IC0	TC0	excluded	11	M	ASIAN	N	2	CURRENT	Liver	(less than) 1 year	kidney	N	NA	0.764706	0.483769	10006	1.67556	1	MS2b1	Infiltrated	II
SAM87a8e18eb45b	PD	SD/PD	IC1	IC1	TC0	excluded	14	F	WHITE	N	2	NEVER	Visceral	(less than) 1 year	bladder	N	NA	0.313725	1.04861	10339	2.75975	1	MS1b	UroA	I
SAM1f3c93814cb9	NE	NA	IC0	IC0	TC0	excluded	5	F	WHITE	N	2	PREVIOUS	Visceral	(less than) 1 year	bladder	N	NA	1.13725	0.67746	10190	1.44559	1	MS2a2	Genomically unstable	II
SAM5fc9ae0aed1f	NE	NA	IC2	IC2+	TC2+	inflamed	6	M	WHITE	N	2	PREVIOUS	LN Only	(less than) 1 year	bladder	N	NA	2.01961	0.881794	10153	0.62423	1	MS2b2.2	Basal/SCC-like	IV
SAM9725303dce0c	PD	SD/PD	IC1	IC1	TC0	desert	22	M	WHITE	Y	1	NEVER	Liver	more than 2 years	bladder	N	NA	4.43137	1.30737	10286	8.90349	0	MS2a1	Genomically unstable	II
SAM6ff654a20f98	CR	CR/PR	IC1	IC1	TC0	excluded	6	M	WHITE	N	0	PREVIOUS	NA	(less than) 1 year	kidney	N	NA	1.03922	0.673915	10202	18.5626	0	MS2b1	Infiltrated	I
SAM65afda25b920	SD	SD/PD	IC2	IC2+	TC2+	excluded	4	M	WHITE	Y	2	CURRENT	Visceral	more than 2 years	bladder	N	NA	0.294118	0.289938	10329	8.08214	1	MS2b1	Infiltrated	III
SAMef0e3d2415fd	SD	SD/PD	IC2	IC2+	TC2+	inflamed	1	M	WHITE	N	0	PREVIOUS	Visceral	(less than) 1 year	lung	N	NA	0.0392157	0.481345	10154	10.1191	1	MS2b1	Infiltrated	IV
SAM07a93a28f801	PR	CR/PR	IC1	IC1	TC0	excluded	18	M	WHITE	N	1	PREVIOUS	LN Only	(less than) 1 year	bladder	N	NA	2.11765	0.546177	10174	12.846	0	MS2a1	Genomically unstable	II
SAM94859b440b1d	PD	SD/PD	IC1	IC1	TC0	excluded	11	M	BLACK OR AFRICAN AMERICAN	N	1	NEVER	Visceral	more than 2 years	kidney	N	NA	0.215686	0.507752	10298	13.3388	1	MS1b	UroA	I
SAM58e7832f4e7d	PR	CR/PR	IC0	IC0	TC0	desert	2	M	WHITE	Y	1	NEVER	Visceral	more than 2 years	bladder	N	NA	0.333333	0.853529	10244	16.46	0	MS1a	UroA	I
SAMc57eadb2d82b	PD	SD/PD	IC0	IC0	TC0	desert	3	M	OTHER	Y	1	NEVER	Visceral	(less than) 1 year	bladder	Y	NA	0.196078	0.768499	10271	8.01643	1	MS1b	UroA	I
SAMd5ab7fbfab4e	NE	NA	IC2	IC2+	TC2+	excluded	35	M	WHITE	N	0	PREVIOUS	LN Only	more than 2 years	bladder	Y	Y	4.64706	0.903065	10027	18.1027	0	MS2a2	Genomically unstable	II
SAM5767dd75d142	PR	CR/PR	IC1	IC1	TC0	excluded	32	M	WHITE	N	1	NEVER	NA	1-2 years	other	Y	Y	NA	0.742625	10274	18.1684	0	MS2a2	Genomically unstable	IV
SAMaabf4afe4213	PD	SD/PD	IC0	IC0	TC0	NA	18	M	WHITE	N	1	NEVER	Visceral	(less than) 1 year	lymph node	N	NA	2	0.879312	10159	2.62834	1	MS2a1	Genomically unstable	II
SAMcc7a42d87e9c	PR	CR/PR	IC2	IC2+	TC0	inflamed	26	F	WHITE	N	1	PREVIOUS	Visceral	(less than) 1 year	ureter	N	NA	4.96078	0.737523	10149	17.2156	0	MS2a1	Genomically unstable	I
SAMce39dd79b441	PD	SD/PD	IC2	IC2+	TC0	inflamed	14	M	WHITE	N	0	PREVIOUS	Visceral	(less than) 1 year	bladder	N	NA	0.843137	0.683708	10022	6.27515	1	MS2b2.2	Basal/SCC-like	IV
SAM75f12d1a55fc	SD	SD/PD	IC2	IC2+	TC0	inflamed	6	M	WHITE	N	0	PREVIOUS	Visceral	1-2 years	lung	Y	N	0.333333	0.748056	10052	14.7515	0	MS2b1	Infiltrated	IV
SAM6964a6d7b967	PD	SD/PD	IC1	IC0	TC1	NA	5	M	WHITE	N	1	PREVIOUS	Visceral	(less than) 1 year	bladder	N	NA	1.17647	0.886016	10192	16.2628	1	MS2a1	Genomically unstable	II
SAM3b1066e5801b	SD	SD/PD	IC2	IC2+	TC0	excluded	2	M	WHITE	N	1	NEVER	LN Only	(less than) 1 year	lymph node	Y	N	0.176471	0.386722	10120	15.6386	0	MS2b1	Infiltrated	IV
SAMf20b827dca51	PD	SD/PD	IC2	IC2+	TC0	inflamed	14	M	WHITE	N	0	NEVER	LN Only	(less than) 1 year	kidney	Y	N	1.09804	0.811141	10258	4.36961	1	MS2b1	Infiltrated	II
SAM6792d6e98068	PD	SD/PD	IC2	IC2+	TC0	desert	17	M	BLACK OR AFRICAN AMERICAN	Y	2	PREVIOUS	Liver	(less than) 1 year	bladder	N	NA	1.11765	1.0716	10095	6.01232	1	MS1b	UroA	I
SAM31d9176e11fb	CR	CR/PR	IC2	IC2+	TC1	inflamed	23	M	WHITE	Y	0	NEVER	LN Only	(less than) 1 year	bladder	N	NA	4.23529	0.81157	10296	17.117	0	MS2b2.1	UroB	I
SAM04c589eb3fb3	NE	NA	IC1	IC1	TC0	NA	50	M	WHITE	N	2	NEVER	Visceral	(less than) 1 year	bladder	N	NA	NA	0.212295	10257	0.689938	0	MS2b2.1	UroB	III
SAM5cc2d9036053	PD	SD/PD	IC0	IC0	TC0	desert	11	M	WHITE	N	1	NEVER	LN Only	(less than) 1 year	bladder	N	NA	0.411765	0.264372	10180	5.68378	1	MS2b1	Infiltrated	I
SAMb8101c538753	SD	SD/PD	IC2	IC2+	TC2+	inflamed	16	M	WHITE	N	1	PREVIOUS	Liver	(less than) 1 year	bladder	N	NA	3.76471	0.562345	10280	13.4045	1	MS2b2.2	Basal/SCC-like	IV
SAM80c6183220e6	PD	SD/PD	IC1	IC1	TC0	inflamed	8	M	WHITE	N	0	CURRENT	LN Only	(less than) 1 year	kidney	N	NA	0.215686	0.541934	10030	14.7515	0	MS2b2.2	Basal/SCC-like	III
SAM572f19794c96	CR	CR/PR	IC1	IC1	TC2+	excluded	33	M	WHITE	N	1	PREVIOUS	Visceral	1-2 years	kidney	N	NA	5.5098	0.678423	10248	16.8214	0	MS2b2.2	Basal/SCC-like	III
SAM1abf01dd4544	PR	CR/PR	IC1	IC1	TC0	excluded	16	M	WHITE	N	2	PREVIOUS	Visceral	(less than) 1 year	kidney	N	NA	1.86275	0.507408	10093	16.8542	0	MS2a2	Genomically unstable	II
SAM1f83ebd6be9b	PD	SD/PD	IC1	IC1	TC0	desert	6	M	WHITE	N	1	NEVER	Liver	(less than) 1 year	kidney	N	NA	0.54902	0.472311	10340	3.5154	1	MS1b	UroA	I
SAM1f66db567eb5	PR	CR/PR	IC2	IC2+	TC0	inflamed	38	M	WHITE	N	2	CURRENT	Liver	1-2 years	bladder	Y	N	4.5098	0.731951	10245	16.5914	0	MS2b2.2	Basal/SCC-like	III
SAM4918c524b83a	NE	NA	IC1	IC1	TC0	desert	14	M	WHITE	Y	2	CURRENT	Visceral	(less than) 1 year	bladder	N	NA	NA	0.709871	10137	0.62423	0	MS1b	UroA	I
SAMa0ca029b7afd	NE	NA	IC0	IC0	TC0	NA	12	M	WHITE	N	1	PREVIOUS	Visceral	(less than) 1 year	NA	N	NA	0.745098	0.642024	10314	0.361396	1	MS1b	UroA	II
SAM6157c8f38b72	PR	CR/PR	IC1	IC1	TC0	desert	9	M	WHITE	N	0	PREVIOUS	Visceral	(less than) 1 year	bladder	N	NA	1.80392	0.670758	10235	16.5914	0	MS2b1	Infiltrated	I
SAMe7e4f7c076a7	PD	SD/PD	IC2	IC2+	TC2+	inflamed	1	M	WHITE	N	1	PREVIOUS	Visceral	(less than) 1 year	bladder	N	NA	0.196078	0.818856	10036	1.97125	1	MS2b2.2	Basal/SCC-like	IV
SAMbe25e2c88f3e	NE	NA	IC2	IC2+	TC1	NA	NA	M	WHITE	N	2	PREVIOUS	LN Only	(less than) 1 year	lymph node	N	NA	NA	0.696806	10316	2.92402	1	MS2b2.2	Basal/SCC-like	IV
SAM4caabd64e7fd	PR	CR/PR	IC1	IC1	TC0	excluded	59	M	WHITE	N	1	PREVIOUS	NA	1-2 years	ureter	N	NA	11.6863	0.790146	10213	15.7043	0	MS1a	UroA	III
SAMc6eff056c89a	PD	SD/PD	IC0	IC0	TC0	excluded	3	M	WHITE	N	1	PREVIOUS	LN Only	(less than) 1 year	lymph node	N	NA	0.45098	0.875813	10054	1.80698	1	MS2b2.1	UroB	III
SAM5cfa1699bdb7	PD	SD/PD	IC0	IC0	TC0	NA	10	M	WHITE	Y	0	PREVIOUS	Visceral	(less than) 1 year	liver	Y	N	1.21569	0.788406	10260	15.8357	0	MS2b1	Infiltrated	II
SAMda4d892fddc8	PD	SD/PD	IC1	IC1	TC0	NA	4	M	WHITE	N	0	PREVIOUS	Visceral	(less than) 1 year	kidney	N	NA	0.27451	0.421491	10290	14.1273	0	MS2b1	Infiltrated	IV
SAM3a1c9632ff7b	SD	SD/PD	IC0	IC0	TC0	NA	NA	M	WHITE	N	0	NEVER	Visceral	(less than) 1 year	lung	N	NA	NA	0.627821	10229	16.0329	0	MS1b	UroA	II
SAM8b4b8b0f9e73	SD	SD/PD	IC1	IC1	TC0	excluded	7	M	WHITE	N	0	PREVIOUS	LN Only	(less than) 1 year	kidney	N	NA	1	0.581736	10199	15.6715	0	MS2b1	Infiltrated	I
SAMe3d4266775a9	PD	SD/PD	IC0	IC0	TC0	NA	NA	M	WHITE	Y	0	PREVIOUS	Visceral	1-2 years	bladder	Y	Y	NA	0.933748	10366	13.9959	0	MS1b	UroA	I
SAM2de7cffb5f72	NE	NA	IC1	IC1	TC2+	NA	NA	M	WHITE	Y	1	PREVIOUS	LN Only	1-2 years	bladder	Y	Y	NA	0.445911	10324	1.83984	1	MS2a1	Genomically unstable	II
