# Supplementary material for: Revealing prognostic and tumor microenvironment characteristics of cuproptosis in bladder cancer by genomic analysis
Source: Front Genet. 2022 Oct 3;13:997573. doi: 10.3389/fgene.2022.997573 (PMC9575963; doi:10.3389/fgene.2022.997573)
Supplement: Supplementary file 9 [file DataSheet2.XLSX]

## Sheet: 20 Tumor 
ID	Gender	Age	5y OS	DLST	PDHB	SCL31A1	LIPT1	DLAT
T1	M	68	1	0.0208603	0.0199119	0.0139863	0.00941683	0.00786018
T2	M	84	1	0.0222806	0.0245152	0.0303805	0.00139394	0.00498628
T3	M	65	0	0.0640458	0.00688456	0.00407998	0.00476219	0.00279438
T4	M	73	0	0.00647752	0.0619227	0.00611617	0.00104585	0.00193291
T5	M	56	0	0.00324079	0.00614578	0.00150473	0.00559522	0.000913773
T6	M	55	0	0.0091084	0.0120643	0.00695382	0.00598141	0.00259553
T7	M	72	1	0.0185078	0.0365355	0.0102259	0.000542046	0.00541331
T8	M	57	0	0.0103865	0.0142203	0.00471958	0.000938405	0.00419709
T9	F	69	1	0.0499702	0.0107528	0.010447	0.00110653	0.00856843
T10	F	67	0	0.00709231	0.0390023	Undetermained	0.00213404	0.00248241
T11	F	56	1	0.00601842	0.0603472	0.0107453	0.000719957	0.00398445
T12	F	64	1	0.0119224	0.0196851	0.0149395	0.000609269	0.00408158
T13	M	68	1	0.0209612	0.0504186	0.00936704	0.00200337	0.00489139
T14	M	78	0	0.0061484	0.0142503	0.00443666	0.00566984	0.00335893
T15	F	59	0	0.00375079	0.00599417	0.000664207	0.00142071	0.00115081
T16	M	73	1	0.00529857	0.0277002	0.00614099	0.000582141	0.00254578
T17	M	69	1	0.0270204	0.0416305	0.00708053	0.00101074	0.00946585
T18	F	64	0	0.0092772	0.0152981	0.00754879	0.0013196	0.00395822
T19	M	74	1	0.0180387	0.0439696	0.0338309	0.00110302	0.00655212
T20	F	73	0	0.00728949	0.0182664	0.00392932	0.00138843	0.00340668
